# Supplementary material for: Repertoire of morphable proteins in an organism
Source: PeerJ. 2020 Feb 11;8:e8606. doi: 10.7717/peerj.8606 (PMC7020816; doi:10.7717/peerj.8606)
Supplement: Supplemental Information 2 [file peerj-08-8606-s002.xlsx]

## Sheet: human_xUMF
Gene	Protein	UniProt	Entries	Entries(%)	Length	Length(%)	Resolution	Score	Chains	Resolution	xUMF
AADAT	Kynurenine/alpha-aminoadipate aminotransferase, mitochondrial	Q8N5Z0	13	100	392	99	2.31	137.6	13	2.31	137.6		bold	: more than 1 chains per entry
AASDHPPT	L-aminoadipate-semialdehyde dehydrogenase-phosphopantetheinyl transferase	Q9NRN7	3	100	138	44.7	2.21	137.1	3	2.21	137.1
ABCB10	ATP-binding cassette sub-family B member 10, mitochondrial	Q9NRK6	4	100	493	66.8	2.98	200.4	4	2.98	200.4
ACADM	Medium-chain specific acyl-CoA dehydrogenase, mitochondrial (MCAD) (EC 1.3.8.7)	P11310	6	100	386	91.7	2.53	177.5	6	2.53	177.5
ACAT1	Acetyl-CoA acetyltransferase, mitochondrial (EC 2.3.1.9) (Acetoacetyl-CoA thiolase) (T2)	P24752	6	85.7	391	91.6	1.93	250.1	6	1.93	250.1
ACE2	Angiotensin-converting enzyme 2 (EC 3.4.17.23) (ACE-related carboxypeptidase) (Angiotensin-converting enzyme homolog) (ACEH) (Metalloprotease MPROT15) [Cleaved into: Processed angiotensin-converting enzyme 2]	Q9BYF1	8	72.7	560	69.6	2.85	107.8	8	2.85	107.8
ACMSD	2-amino-3-carboxymuconate-6-semialdehyde decarboxylase	Q8TDX5	5	100	332	98.8	2.24	232.3	13	2.28	183
ACOT13	Acyl-coenzyme A thioesterase 13	Q9NPJ3	3	100	120	85.7	2.07	244.2	12	2.07	131.3
ACP1	Low molecular weight phosphotyrosine protein phosphatase (LMW-PTP) (LMW-PTPase) (EC 3.1.3.48) (Adipocyte acid phosphatase) (Low molecular weight cytosolic acid phosphatase) (EC 3.1.3.2) (Red cell acid phosphatase 1)	P24666	13	100	152	96.2	1.87	141.5	13	1.87	141.5
ACP6	Lysophosphatidic acid phosphatase type 6	Q9NPH0	3	100	203	47.4	2.2	275.2	3	2.2	275.2
ACPP	Prostatic acid phosphatase	P15309	4	80	342	88.6	2.85	187.7	12	2.85	140.6
ACSM2A	Acyl-coenzyme A synthetase ACSM2A, mitochondrial (EC 6.2.1.2) (Acyl-CoA synthetase medium-chain family member 2A) (Butyrate--CoA ligase 2A) (Butyryl-coenzyme A synthetase 2A) (Middle-chain acyl-CoA synthetase 2A)	Q08AH3	6	85.7	462	80.1	2.17	191.9	6	2.17	191.9
ACVR1	Activin receptor type-1 (EC 2.7.11.30) (Activin receptor type I) (ACTR-I) (Activin receptor-like kinase 2) (ALK-2) (Serine/threonine-protein kinase receptor R1) (SKR1) (TGF-B superfamily receptor type I) (TSR-I)	Q04771	6	60	289	56.8	2.18	149	6	2.18	149
ACVR2A	Activin receptor type-2A	P27037	3	75	294	57.3	1.99	432.4	3	1.99	432.4
ACYP1	Acylphosphatase-1	P07311	5	100	93	93.9	1.57	131.9	5	1.57	131.9
ADH1B	Alcohol dehydrogenase 1B (EC 1.1.1.1) (Alcohol dehydrogenase subunit beta)	P00325	9	100	374	99.7	2.31	131.4	9	2.31	131.4
ADH5	Alcohol dehydrogenase class-3 (EC 1.1.1.1) (Alcohol dehydrogenase 5) (Alcohol dehydrogenase class chi chain) (Alcohol dehydrogenase class-III) (Glutathione-dependent formaldehyde dehydrogenase) (FALDH) (FDH) (GSH-FDH) (EC 1.1.1.-) (S-(hydroxymethyl)glutathione dehydrogenase) (EC 1.1.1.284)	P11766	9	100	372	99.5	2.19	176.4	9	2.19	176.4
ADH7	Alcohol dehydrogenase class 4 mu/sigma chain	P40394	3	100	373	96.6	2.63	289.9	12	2.63	163.9
ADK	Adenosine kinase	P55263	4	100	286	79	2.13	92.2	8	2.18	91.5
ADORA2A	Adenosine receptor A2a	P29274	30	100	200	48.5	2.64	58.8	30	2.64	58.8
ADPRHL2	Poly(ADP-ribose) glycohydrolase ARH3	Q9NX46	6	100	291	80.2	1.73	186.8	13	1.72	177.1
ADRB2	Beta-2 adrenergic receptor (Beta-2 adrenoreceptor) (Beta-2 adrenoceptor)	P07550	17	85	200	48	3.14	65.1	17	3.14	65.1
ADRBK1	Beta-adrenergic receptor kinase 1 (Beta-ARK-1) (EC 2.7.11.15) (G-protein coupled receptor kinase 2)	P25098	6	54.5	443	64.3	2.51	135.2	6	2.51	135.2
ADSL	Adenylosuccinate lyase	P30566	4	100	274	56.6	2.28	233.9	10	2.22	192.5
AGO2	Protein argonaute-2	Q9UKV8	11	40.7	509	59.3	2.4	318.7	11	2.4	318.7
AGXT	Serine--pyruvate aminotransferase (SPT) (EC 2.6.1.51) (Alanine--glyoxylate aminotransferase) (AGT) (EC 2.6.1.44)	P21549	10	90.9	379	96.7	2.29	167	10	2.29	167
AHCY	Adenosylhomocysteinase (AdoHcyase) (EC 3.3.1.1) (S-adenosyl-L-homocysteine hydrolase)	P23526	6	75	428	99.1	2.51	95.3	6	2.51	95.3
AHSP	Alpha-hemoglobin-stabilizing protein	Q9NZD4	4	100	88	86.3	2.81	96.8	6	2.81	91.8
AIFM1	Apoptosis-inducing factor 1, mitochondrial (EC 1.1.1.-) (Programmed cell death protein 8)	O95831	10	83.3	381	62.2	2.05	113.6	10	2.05	113.6
AIMP1	Aminoacyl tRNA synthase complex-interacting multifunctional protein 1	Q12904	3	75	163	52.2	1.78	217.9	4	1.79	177.3
AK4	Adenylate kinase 4, mitochondrial	P27144	3	100	157	70.4	2.17	68.8	5	2.14	47.8
AK6	Adenylate kinase isoenzyme 6 (AK6) (EC 2.7.4.3) (Adrenal gland protein AD-004) (Coilin-interacting nuclear ATPase protein) (hCINAP) (Dual activity adenylate kinase/ATPase) (AK/ATPase)	Q9Y3D8	6	100	172	100	1.96	112.6	6	1.96	112.6
AKR1B1	Aldose reductase	P15121	128	95.5	307	97.5	1.42	143.7	128	1.42	143.7
AKR1B10	Aldo-keto reductase family 1 member B10 (EC 1.1.1.-) (ARL-1) (Aldose reductase-like) (Aldose reductase-related protein) (ARP) (hARP) (Small intestine reductase) (SI reductase)	O60218	19	100	316	100	1.83	196.6	19	1.83	196.6
AKR1C1	Aldo-keto reductase family 1 member C1	Q04828	5	100	318	98.5	1.95	285.4	6	2.06	253.2
AKR1C2	Aldo-keto reductase family 1 member C2	P52895	16	100	316	97.8	1.75	235.7	16	1.75	235.7
AKR1C3	Aldo-keto reductase family 1 member C3	P42330	17	39.5	314	97.2	1.91	179.9	17	1.91	179.9
AKR1D1	3-oxo-5-beta-steroid 4-dehydrogenase	P51857	14	100	324	99.4	1.83	178.1	14	1.83	178.1
AKT1	RAC-alpha serine/threonine-protein kinase (EC 2.7.11.1) (Protein kinase B) (PKB) (Protein kinase B alpha) (PKB alpha) (Proto-oncogene c-Akt) (RAC-PK-alpha)	P31749	12	54.5	301	62.7	2.22	128.3	12	2.22	128.3
AKT2	RAC-beta serine/threonine-protein kinase (EC 2.7.11.1) (Protein kinase Akt-2) (Protein kinase B beta) (PKB beta) (RAC-PK-beta)	P31751	11	68.8	303	63	2.15	140.7	11	2.15	140.7
ALB	Serum albumin	P02768	70	75.3	575	98.3	2.62	45.3	70	2.62	45.3
ALDH1A1	Retinal dehydrogenase 1 (RALDH 1) (RalDH1) (EC 1.2.1.36) (ALDH-E1) (ALHDII) (Aldehyde dehydrogenase family 1 member A1) (Aldehyde dehydrogenase, cytosolic)	P00352	10	100	493	98.4	1.88	411.8	10	1.88	411.8
ALDH2	Aldehyde dehydrogenase, mitochondrial	P05091	26	96.3	487	97.4	2.18	268.3	26	2.18	268.3
ALDH3A1	Aldehyde dehydrogenase, dimeric NADP-preferring	P30838	5	100	446	98.5	1.95	414.9	14	2.02	318.1
ALDH4A1	Delta-1-pyrroline-5-carboxylate dehydrogenase, mitochondrial	P30038	3	75	491	87.2	2.28	224.1	9	2.29	181.9
ALDH5A1	Succinate-semialdehyde dehydrogenase, mitochondrial	P51649	4	80	480	89.7	2.28	428.8	4	2.28	428.8
ALDH7A1	Alpha-aminoadipic semialdehyde dehydrogenase (Alpha-AASA dehydrogenase) (EC 1.2.1.31) (Aldehyde dehydrogenase family 7 member A1) (EC 1.2.1.3) (Antiquitin-1) (Betaine aldehyde dehydrogenase) (EC 1.2.1.8) (Delta1-piperideine-6-carboxylate dehydrogenase) (P6c dehydrogenase)	P49419	7	87.5	455	84.4	1.95	171.3	7	1.95	171.3
ALDOA	Fructose-bisphosphate aldolase A	P04075	4	100	260	71.4	2.21	304.5	7	2.09	257.1
ALOX5	Arachidonate 5-lipoxygenase	P09917	3	75	629	93.3	2.4	542.4	6	2.4	401.8
ALPP	Alkaline phosphatase, placental type (EC 3.1.3.1) (Alkaline phosphatase Regan isozyme) (Placental alkaline phosphatase 1) (PLAP-1)	P05187	8	100	479	89.5	1.77	221.2	8	1.77	221.2
AMY1A	Alpha-amylase 1	P04745	11	84.6	495	99.8	1.98	198.8	11	1.98	198.8
AMY2A	Pancreatic alpha-amylase (PA) (EC 3.2.1.1) (1,4-alpha-D-glucan glucanohydrolase)	P04746	46	100	495	96.9	1.9	171.2	46	1.9	171.2
ANG	Angiogenin (EC 3.1.27.-) (Ribonuclease 5) (RNase 5)	P03950	37	84.1	118	80.3	1.99	55.4	37	1.99	55.4
ANGPT1	Angiopoietin-1	Q15389	3	100	215	43.2	3.04	204.1	4	2.8	207.4
ANGPT2	Angiopoietin-2	O15123	5	100	215	43.3	2.49	136.7	9	2.4	133.5
ANKRA2	Ankyrin repeat family A protein 2 (RFXANK-like protein 2)	Q9H9E1	6	100	158	50.5	1.84	122.7	6	1.84	122.7
ANP32A	Acidic leucine-rich nuclear phosphoprotein 32 family member A	P39687	3	100	149	59.8	2.22	338.7	8	2.3	229.6
ANPEP	Aminopeptidase N	P15144	4	66.7	894	92.5	2.09	261.7	6	2.26	180.1
ANTXR2	Anthrax toxin receptor 2	P58335	4	100	170	34.8	2.53	126.7	7	3.29	136.2
ANXA2	Annexin A2 (Annexin II) (Annexin-2) (Calpactin I heavy chain) (Calpactin-1 heavy chain) (Chromobindin-8) (Lipocortin II) (Placental anticoagulant protein IV) (PAP-IV) (Protein I) (p36)	P07355	9	75	308	90.9	2.2	163.5	9	2.2	163.5
ANXA5	Annexin A5 (Anchorin CII) (Annexin V) (Annexin-5) (Calphobindin I) (CBP-I) (Endonexin II) (Lipocortin V) (Placental anticoagulant protein 4) (PP4) (Placental anticoagulant protein I) (PAP-I) (Thromboplastin inhibitor) (Vascular anticoagulant-alpha) (VAC-alpha)	P08758	12	100	312	97.5	2.4	91.5	12	2.4	91.5
AOC1	Amiloride-sensitive amine oxidase [copper-containing]	P19801	5	100	474	63.1	2.04	412.4	9	2.03	352.4
AOC3	Membrane primary amine oxidase (EC 1.4.3.21) (Copper amine oxidase) (HPAO) (Semicarbazide-sensitive amine oxidase) (SSAO) (Vascular adhesion protein 1) (VAP-1)	Q16853	6	60	671	87.9	2.78	195.9	6	2.78	195.9
AP2B1	AP-2 complex subunit beta (AP105B) (Adaptor protein complex AP-2 subunit beta) (Adaptor-related protein complex 2 subunit beta) (Beta-2-adaptin) (Beta-adaptin) (Clathrin assembly protein complex 2 beta large chain) (Plasma membrane adaptor HA2/AP2 adaptin beta subunit)	P63010	5	50	571	60.9	2.97	64.3	5	2.97	64.3
APCS	Serum amyloid P-component (SAP) (9.5S alpha-1-glycoprotein) [Cleaved into: Serum amyloid P-component(1-203)]	P02743	13	100	202	90.6	2.15	137	13	2.15	137
APEX1	DNA-(apurinic or apyrimidinic site) lyase	P27695	16	80	275	86.8	2.12	127.3	16	2.12	127.3
APITD1	Centromere protein S (CENP-S) (Apoptosis-inducing TAF9-like domain-containing protein 1) (FANCM-interacting histone fold protein 1) (Fanconi anemia-associated polypeptide of 16 kDa)	Q8N2Z9	9	100	92	66.7	3.23	87.3	9	3.23	87.3
APOBEC3G	DNA dC->dU-editing enzyme APOBEC-3G (EC 3.5.4.-) (APOBEC-related cytidine deaminase) (APOBEC-related protein) (ARCD) (APOBEC-related protein 9) (ARP-9) (CEM-15) (CEM15) (Deoxycytidine deaminase) (A3G)	Q9HC16	7	100	182	47.4	1.97	128.8	7	1.97	128.8
APRT	Adenine phosphoribosyltransferase (APRT) (EC 2.4.2.7)	P07741	6	100	177	98.3	1.92	136.7	6	1.92	136.7
APTX	Aprataxin	Q7Z2E3	10	90.9	175	49.2	2.12	139.2	20	2.12	98.9
AQP5	Aquaporin-5	P55064	3	100	243	91.7	3.05	203.1	8	2.6	125.1
ARF1	ADP-ribosylation factor 1	P84077	3	60	162	89.5	3.8	78.7	4	3.35	62.5
ARF6	ADP-ribosylation factor 6	P62330	12	100	159	90.9	2.54	49.5	12	2.54	49.5
ARG1	Arginase-1	P05089	36	100	307	95.3	1.76	191.8	36	1.76	191.8
ARG2	Arginase-2, mitochondrial (EC 3.5.3.1) (Kidney-type arginase) (Non-hepatic arginase) (Type II arginase)	P78540	7	100	306	86.4	2.12	337.7	7	2.12	337.7
ARHGAP1	Rho GTPase-activating protein 1 (CDC42 GTPase-activating protein) (GTPase-activating protein rhoGAP) (Rho-related small GTPase protein activator) (Rho-type GTPase-activating protein 1) (p50-RhoGAP)	Q07960	7	87.5	174	39.6	2.11	109.5	7	2.11	109.5
ARHGDIA	Rho GDP-dissociation inhibitor 1 (ARHGDIA)	P52565	15	78.9	136	67	2.02	95.8	15	2.02	95.8
ARL1	ADP-ribosylation factor-like protein 1	P40616	4	100	162	89.5	2.6	134.5	8	2.31	108.2
ARL8A	ADP-ribosylation factor-like protein 8A	Q96BM9	3	100	126	67.7	2.09	153.6	3	2.09	153.6
ARSA	Arylsulfatase A (ASA) (EC 3.1.6.8) (Cerebroside-sulfatase) [Cleaved into: Arylsulfatase A component B; Arylsulfatase A component C]	P15289	7	70	425	83.8	2.56	253	7	2.56	253
ARTN	Artemin	Q5T4W7	4	100	97	44.1	1.96	122.8	11	2.21	89.1
ASB9	Ankyrin repeat and SOCS box protein 9	Q96DX5	3	100	216	73.5	2.54	234.5	5	2.61	160.9
ASF1A	Histone chaperone ASF1A	Q9Y294	4	100	151	74	3.05	129.6	8	3.15	93.8
ASPA	Aspartoacylase (EC 3.5.1.15) (Aminoacylase-2) (ACY-2)	P45381	8	100	301	96.2	2.79	123.7	8	2.79	123.7
ATAD2	ATPase family AAA domain-containing protein 2 (ATAD2)	Q6PL18	32	97	127	9.1	1.91	185.7	32	1.91	185.7
ATG5	Autophagy protein 5 (APG5-like) (Apoptosis-specific protein)	Q9H1Y0	5	62.5	224	81.5	2.77	153.7	5	2.77	153.7
ATG12	Ubiquitin-like protein ATG12	O94817	3	100	87	62.1	2.59	238.4	7	2.43	130.5
ATIC	Bifunctional purine biosynthesis protein PURH	P31939	5	100	588	99.3	2.25	162.6	9	2.21	152.2
ATL1	Atlastin-1 (EC 3.6.5.-) (Brain-specific GTP-binding protein) (GTP-binding protein 3) (GBP-3) (hGBP3) (Guanine nucleotide-binding protein 3) (Spastic paraplegia 3 protein A)	Q8WXF7	6	75	408	73.1	2.49	65.2	6	2.49	65.2
ATOX1	Copper transport protein ATOX1	O00244	11	100	66	97.1	2.03	87.4	11	2.03	87.4
AUH	Methylglutaconyl-CoA hydratase, mitochondrial	Q13825	3	100	265	78.2	2.3	423.2	17	2.29	175.6
AURKA	Aurora kinase A (EC 2.7.11.1) (Aurora 2) (Aurora/IPL1-related kinase 1) (ARK-1) (Aurora-related kinase 1) (hARK1) (Breast tumor-amplified kinase) (Serine/threonine-protein kinase 15) (Serine/threonine-protein kinase 6) (Serine/threonine-protein kinase aurora-A)	O14965	41	36.3	260	64.5	2.48	64.5	41	2.48	64.5
AZGP1	Zinc-alpha-2-glycoprotein (Zn-alpha-2-GP) (Zn-alpha-2-glycoprotein)	P25311	8	100	273	91.6	2.71	136.2	8	2.71	136.2
AZU1	Azurocidin	P20160	4	100	176	70.1	1.95	156.5	4	1.95	156.5
B2M	Beta-2-microglobulin [Cleaved into: Beta-2-microglobulin form pI 5.3]	P61769	536	85.6	99	83.2	2.16	49.6	536	2.16	49.6
B3GAT1	Galactosylgalactosylxylosylprotein 3-beta-glucuronosyltransferase 1	Q9P2W7	3	100	172	51.5	1.86	733	6	1.86	293.5
B3GAT3	Galactosylgalactosylxylosylprotein 3-beta-glucuronosyltransferase 3	O94766	3	100	181	54	2.1	440.2	4	2.05	278.9
B4GALT1	Beta-1,4-galactosyltransferase 1 (Beta-1,4-GalTase 1) (Beta4Gal-T1) (b4Gal-T1) (EC 2.4.1.-) (UDP-Gal:beta-GlcNAc beta-1,4-galactosyltransferase 1) (UDP-galactose:beta-N-acetylglucosamine beta-1,4-galactosyltransferase 1) [Cleaved into: Processed beta-1,4-galactosyltransferase 1] [Includes: Lactose synthase A protein (EC 2.4.1.22); N-acetyllactosamine synthase (EC 2.4.1.90) (Nal synthase); Beta-N-…	P15291	14	82.4	272	68.3	2.14	309.5	14	2.14	309.5
BANF1	Barrier-to-autointegration factor	O75531	3	100	87	97.8	2.29	189.9	7	2.15	127.6
BASE1	Beta-secretase 1 (EC 3.4.23.46) (Aspartyl protease 2) (ASP2) (Asp 2) (Beta-site amyloid precursor protein cleaving enzyme 1) (Beta-site APP cleaving enzyme 1) (Memapsin-2) (Membrane-associated aspartic protease 2)	P56817	65	18.2	384	76.6	2.01	150.2	65	2.01	150.2
BBOX1	Gamma-butyrobetaine dioxygenase (EC 1.14.11.1) (Gamma-butyrobetaine hydroxylase) (Gamma-BBH) (Gamma-butyrobetaine,2-oxoglutarate dioxygenase)	O75936	11	91.7	384	99.2	2.05	267.3	11	2.05	267.3
BCAT2	Branched-chain-amino-acid aminotransferase, mitochondrial (BCAT(m)) (EC 2.6.1.42) (Placental protein 18) (PP18)	O15382	20	74.1	338	86.2	1.98	167.9	20	1.98	167.9
BCHE	Cholinesterase (BCHE)	P06276	29	69	526	87.4	2.42	167.4	29	2.42	167.4
BCKDHA	2-oxoisovalerate dehydrogenase subunit alpha, mitochondrial (BCKDHA)	P12694	22	91.7	280	62.9	1.85	268.9	22	1.85	268.9
BCKDHB	2-oxoisovalerate dehydrogenase subunit beta, mitochondrial (EC 1.2.4.4) (Branched-chain alpha-keto acid dehydrogenase E1 component beta chain) (BCKDE1B) (BCKDH E1-beta)	P21953	24	100	326	83.2	1.85	391.1	24	1.85	391.1
BCL2A1	Bcl-2-related protein A1	Q16548	9	69.2	149	85.1	1.62	168.1	9	1.62	168.1
BCL6	B-cell lymphoma 6 protein (BCL-6) (B-cell lymphoma 5 protein) (BCL-5) (Protein LAZ-3) (Zinc finger and BTB domain-containing protein 27) (Zinc finger protein 51)	P41182	20	87	119	16.9	1.93	104.9	20	1.93	104.9
BIRC5	Baculoviral IAP repeat-containing protein 5 (BIRC5)	O15392	20	100	105	73.9	2.57	95.5	20	2.57	95.5
BLVRB	Flavin reductase (NADPH)	P30043	7	100	204	99	1.31	485.6	7	1.31	485.6
BMP2	Bone morphogenetic protein 2 (BMP2)	P12643	15	83.3	100	25.3	2.46	79.6	15	2.46	79.6
BPGM	Bisphosphoglycerate mutase (BPGM) (EC 5.4.2.4) (2,3-bisphosphoglycerate mutase, erythrocyte) (2,3-bisphosphoglycerate synthase) (EC 3.1.3.13) (EC 5.4.2.11) (2,3-diphosphoglycerate mutase) (DPGM) (BPG-dependent PGAM)	P07738	8	100	248	95.8	1.97	145.3	8	1.97	145.3
BPHL	Valacyclovir hydrolase	Q86WA6	4	100	254	87.3	1.85	441.5	4	1.85	441.5
BRF2	Transcription factor IIIB 50 kDa subunit	Q9HAW0	4	100	247	58.9	2.38	229	5	2.44	200.8
BROX	BRO1 domain-containing protein BROX (BRO1 domain- and CAAX motif-containing protein)	Q5VW32	7	100	373	90.8	2.75	123.1	7	2.75	123.1
BST1	ADP-ribosyl cyclase/cyclic ADP-ribose hydrolase 2 (EC 3.2.2.6) (ADP-ribosyl cyclase 2) (Bone marrow stromal antigen 1) (BST-1) (Cyclic ADP-ribose hydrolase 2) (cADPr hydrolase 2) (CD antigen CD157)	Q10588	6	100	250	78.6	2.48	293.2	12	2.48	218.8
BST2	Bone marrow stromal antigen 2	Q10589	4	50	99	55	2.72	271.8	12	2.72	199
BTK	Tyrosine-protein kinase BTK	Q06187	20	42.6	258	39.2	1.78	86.4	20	1.78	86.4
C1QA	Complement C1q subcomponent subunit A	P02745	7	100	133	54.3	1.75	314.7	7	1.75	314.7
C1QC	Complement C1q subcomponent subunit C	P02747	7	100	129	52.7	1.75	336.5	7	1.75	336.5
C8G	Complement component C8 gamma chain	P07360	6	75	131	64.9	1.7	152.1	6	1.7	152.1
CA1	Carbonic anhydrase 1	P00915	24	100	256	98.5	1.96	133.3	24	1.96	133.3
CA12	Carbonic anhydrase 12	O43570	18	100	260	73.4	1.51	189	18	1.51	189
CA13	Carbonic anhydrase 13 (EC 4.2.1.1) (Carbonate dehydratase XIII) (Carbonic anhydrase XIII) (CA-XIII)	Q8N1Q1	13	100	257	98.1	1.72	159	13	1.72	159
CA2	Carbonic anhydrase 2 (EC 4.2.1.1) (Carbonate dehydratase II) (Carbonic anhydrase C) (CAC) (Carbonic anhydrase II) (CA-II)	P00918	638	98.8	255	98.1	1.68	149.2	638	1.68	149.2
CA3	Carbonic anhydrase 3	P07451	5	100	257	98.8	2.2	161.5	5	2.2	161.5
CA4	Carbonic anhydrase 4	P22748	6	60	262	84	2.09	219.9	11	2.03	186.9
CA9	Carbonic anhydrase 9	Q16790	7	63.6	251	54.7	1.92	220.3	14	1.92	168.9
CAB39	Calcium-binding protein 39 (MO25alpha) (Protein Mo25)	Q9Y376	9	100	251	73.6	2.92	88.4	9	2.92	88.4
CALM3	Calmodulin	P0DP25	46	58.2	140	94.6	2.3	16.4	46	2.3	16.4
CALR	Calreticulin	P27797	3	50	184	44.1	1.83	286.3	7	2.01	241.8
CAMK2D	Calcium/calmodulin-dependent protein kinase type II subunit delta	Q13557	4	66.7	266	53.3	2.08	125.1	6	2.11	122
CANT1	Soluble calcium-activated nucleotidase 1	Q8WVQ1	4	100	315	78.6	2	291.9	8	2	180.8
CAPNS1	Calpain small subunit 1 (CSS1) (Calcium-activated neutral proteinase small subunit) (CANP small subunit) (Calcium-dependent protease small subunit) (CDPS) (Calcium-dependent protease small subunit 1) (Calpain regulatory subunit)	P04632	8	100	173	64.6	2.09	68.9	8	2.09	68.9
CARM1	Histone-arginine methyltransferase CARM1 (EC 2.1.1.319) (Coactivator-associated arginine methyltransferase 1) (Protein arginine N-methyltransferase 4)	Q86X55	10	100	331	54.4	2.07	184.3	10	2.07	184.3
CASQ1	Calsequestrin-1	P31415	5	100	345	87.1	2.28	93	8	2.18	91.9
CAT	Catalase (EC 1.11.1.6)	P04040	6	100	478	90.7	2.11	267.5	6	2.11	267.5
CBL	E3 ubiquitin-protein ligase CBL	P22681	23	92	295	32.6	2.21	94.3	23	2.21	94.3
CBR1	Carbonyl reductase [NADPH] 1 (EC 1.1.1.184) (15-hydroxyprostaglandin dehydrogenase [NADP(+)]) (EC 1.1.1.197) (NADPH-dependent carbonyl reductase 1) (Prostaglandin 9-ketoreductase) (Prostaglandin-E(2) 9-reductase) (EC 1.1.1.189) (Short chain dehydrogenase/reductase family 21C member 1)	P16152	6	100	273	98.6	1.74	243	6	1.74	243
CCL2	C-C motif chemokine 2	P13500	5	55.6	66	66.7	2.15	101.9	6	2.1	88.5
CCL3	C-C motif chemokine 3	P10147	6	66.7	66	71.7	2.62	117.6	12	2.62	101.3
CCL5	C-C motif chemokine 5	P13501	11	84.6	63	69.2	2.36	72.6	11	2.36	72.6
CCNA2	Cyclin-A2 (Cyclin-A)	P20248	88	98.9	252	58.3	2.45	115.3	88	2.45	115.3
CCNB1	G2/mitotic-specific cyclin-B1	P14635	9	100	255	58.9	2.5	113.9	9	2.5	113.9
CCND1	G1/S-specific cyclin-D1	P24385	4	80	237	80.3	2.6	174.2	4	2.6	174.2
CCNC	Cyclin-C	P24863	23	100	264	93.3	2.49	167.8	23	2.49	167.8
CCNK	Cyclin-K	O75909	6	75	239	41.2	2.45	166.7	6	2.45	166.7
CCNT1	Cyclin-T1 (CycT1) (Cyclin-T)	O60563	21	95.5	244	33.6	3.09	99.9	21	3.09	99.9
CD1A	T-cell surface glycoprotein CD1a	P06126	4	57.1	252	77.1	2.68	83.4	6	2.61	80.6
CD1B	T-cell surface glycoprotein CD1b (CD antigen CD1b)	P29016	7	70	274	82.3	2.39	119.6	7	2.39	119.6
CD1D	Antigen-presenting glycoprotein CD1d (R3G1) (CD antigen CD1d)	P15813	9	60	270	80.6	2.84	91.9	9	2.84	91.9
CD207	C-type lectin domain family 4 member K (CD207)	Q9UJ71	19	100	127	38.7	1.83	197.9	19	1.83	197.9
CD209	CD209 antigen (C-type lectin domain family 4 member L) (Dendritic cell-specific ICAM-3-grabbing non-integrin 1) (DC-SIGN) (DC-SIGN1) (CD antigen CD209)	Q9NNX6	7	100	128	31.7	1.85	137.2	7	1.85	137.2
CD274	Programmed cell death 1 ligand 1	Q9NZQ7	6	20	206	71	2.59	73.9	11	2.58	66.8
CD38	ADP-ribosyl cyclase/cyclic ADP-ribose hydrolase 1	P28907	32	78	230	76.7	1.88	87.4	32	1.88	87.4
CD40LG	CD40 ligand	P29965	3	60	142	54.4	2.64	135	5	2.82	135.4
CD47	Leukocyte surface antigen CD47 (Antigenic surface determinant protein OA3) (Integrin-associated protein) (IAP) (Protein MER6) (CD antigen CD47)	Q08722	9	100	110	34.1	2.22	84	9	2.22	84
CD55	Complement decay-accelerating factor (CD antigen CD55)	P08174	7	53.8	251	65.9	2.5	189.6	7	2.5	189.6
CD59	CD59 glycoprotein (1F5 antigen) (20 kDa homologous restriction factor) (HRF-20) (HRF20) (MAC-inhibitory protein) (MAC-IP) (MEM43 antigen) (Membrane attack complex inhibition factor) (MACIF) (Membrane inhibitor of reactive lysis) (MIRL) (Protectin) (CD antigen CD59)	P13987	7	100	74	57.8	2.14	88.9	7	2.14	88.9
CD69	Early activation antigen CD69	Q07108	5	100	114	57.3	1.78	140.3	8	1.75	115.6
CD8A	T-cell surface glycoprotein CD8 alpha chain	P01732	4	100	114	48.5	2.54	142.4	9	2.59	101.9
CDC14B	Dual specificity protein phosphatase CDC14B	O60729	3	100	338	67.9	2.43	350.4	3	2.43	350.4
CDC20	Cell division cycle protein 20 homolog	Q12834	4	100	312	62.5	1.98	296.5	5	2.07	271.3
CDC42	Cell division control protein 42 homolog (G25K GTP-binding protein)	P60953	25	89.3	175	91.6	2.46	68.8	25	2.46	68.8
CDC7	Cell division cycle 7-related protein kinase	O00311	4	66.7	174	30.3	2.27	222.7	6	2.29	194.3
CDK1	Cyclin-dependent kinase 1	P06493	5	50	289	97.3	2.55	126.2	5	2.55	126.2
CDK2	Cyclin-dependent kinase 2 (EC 2.7.11.22) (Cell division protein kinase 2) (p33 protein kinase)	P24941	95	25.3	293	98.3	2.38	63.4	95	2.38	63.4
CDK4	Cyclin-dependent kinase 4	P11802	4	80	191	63	2.64	93.8	5	2.71	93.7
CDK5	Cyclin-dependent-like kinase 5	Q00535	5	83.3	243	83.2	2.29	167.5	10	2.29	128.5
CDK5R1	Cyclin-dependent kinase 5 activator 1	Q15078	5	100	147	47.9	2.29	168	10	2.29	59.9
CDKN2C	Cyclin-dependent kinase 4 inhibitor C	P42773	5	100	154	91.7	2.22	192	10	2.22	116.8
CEACAM1	Carcinoembryonic antigen-related cell adhesion molecule 1	P13688	7	100	107	20.3	2.6	66.1	7	2.6	66.1
CEACAM3	Carcinoembryonic antigen-related cell adhesion molecule 3	P40198	4	100	107	42.5	2.31	119.4	6	2.3	119.6
CEACAM6	Carcinoembryonic antigen-related cell adhesion molecule 6	P40199	4	100	107	31.1	2.23	180.2	10	2.28	149.4
CENPA	Histone H3-like centromeric protein A	P49450	5	62.5	75	53.6	2.69	98.8	5	2.69	98.8
CES1	Liver carboxylesterase 1 (Acyl-coenzyme A:cholesterol acyltransferase) (ACAT) (Brain carboxylesterase hBr1) (Carboxylesterase 1) (CE-1) (hCE-1) (EC 3.1.1.1) (Cocaine carboxylesterase) (Egasyn) (HMSE) (Methylumbelliferyl-acetate deacetylase 1) (EC 3.1.1.56) (Monocyte/macrophage serine esterase) (Retinyl ester hydrolase) (REH) (Serine esterase 1) (Triacylglycerol hydrolase) (TGH)	P23141	13	72.2	531	93.7	2.84	177.4	13	2.84	177.4
CETP	Cholesteryl ester transfer protein	P11597	3	100	472	95.7	2.6	291.4	3	2.6	291.4
CFL1	Cofilin-1	P23528	3	100	162	97.6	2.94	96.7	4	3.08	79.9
CGA	Glycoprotein hormones alpha chain (Anterior pituitary glycoprotein hormones common subunit alpha) (Choriogonadotropin alpha chain) (Chorionic gonadotrophin subunit alpha) (CG-alpha) (Follicle-stimulating hormone alpha chain) (FSH-alpha) (Follitropin alpha chain) (Luteinizing hormone alpha chain) (LSH-alpha) (Lutropin alpha chain) (Thyroid-stimulating hormone alpha chain) (TSH-alpha) (Thyrotropin …	P01215	7	100	84	72.4	2.92	75.5	7	2.92	75.5
CGB3	Choriogonadotropin subunit beta 3	P0DN86	3	100	110	66.7	3.03	101.3	3	3.03	101.3
CHEK1	Serine/threonine-protein kinase Chk1 (EC 2.7.11.1) (CHK1 checkpoint homolog) (Cell cycle checkpoint kinase) (Checkpoint kinase-1)	O14757	92	81.4	218	45.8	2.1	164.5	92	2.1	164.5
CHI3L1	Chitinase-3-like protein 1 (39 kDa synovial protein) (Cartilage glycoprotein 39) (CGP-39) (GP-39) (hCGP-39) (YKL-40)	P36222	7	100	361	94.3	2.43	170.2	7	2.43	170.2
CHI3L2	Chitinase-3-like protein 2	Q15782	5	100	363	93.1	2.07	253.5	12	2.02	221.8
CHIA	Acidic mammalian chitinase (AMCase) (EC 3.2.1.14) (Lung-specific protein TSA1902)	Q9BZP6	8	100	373	78.4	1.97	264.1	8	1.97	264.1
CHIT1	Chitotriosidase-1 (CHIT1)	Q13231	14	87.5	210	47.2	1.96	139.2	14	1.96	139.2
CHKA	Choline kinase alpha (CK) (EC 2.7.1.32) (CHETK-alpha) (Ethanolamine kinase) (EK) (EC 2.7.1.82)	P35790	15	83.3	279	61.1	2.01	151	15	2.01	151
CISD1	CDGSH iron-sulfur domain-containing protein 1	Q9NZ45	4	40	71	65.7	1.67	183.7	6	1.63	146.4
CISD2	CDGSH iron-sulfur domain-containing protein 2	Q8N5K1	3	100	64	47.4	1.78	299.3	10	1.7	128.9
CKB	Creatine kinase B-type	P12277	3	100	376	98.7	2.07	717.4	5	2.04	157.5
CKS1B	Cyclin-dependent kinases regulatory subunit 1	P61024	6	100	69	87.3	2.77	73.4	9	2.81	67.3
CKS2	Cyclin-dependent kinases regulatory subunit 2	P33552	10	100	70	88.6	2.39	60.7	16	2.4	54.3
CLC	Galectin-10	Q05315	21	100	138	97.2	1.79	232.6	21	1.79	232.6
CLEC1B	C-type lectin domain family 1 member B	Q9P126	3	100	120	52.4	2.16	204.8	7	2.48	118.1
CLEC2D	C-type lectin domain family 2 member D	Q9UHP7	5	83.3	114	59.7	2.14	114.2	9	2.07	88.5
CLEC3B	Tetranectin	P05452	3	100	124	58.5	2.3	129.5	3	2.3	129.5
CLEC4C	C-type lectin domain family 4 member C	Q8WTT0	3	60	127	59.6	2.25	120.2	5	2.26	76.6
CLIC1	Chloride intracellular channel protein 1	O00299	11	73.3	213	88.4	1.78	81.7	11	1.78	81.7
CLIC2	Chloride intracellular channel protein 2	O15247	3	100	177	71.7	1.9	219	3	1.9	219
CLK1	Dual specificity protein kinase CLK1	P49759	9	60	328	67.8	2.15	119.2	15	2.2	115
CLK3	Dual specificity protein kinase CLK3	P49761	6	75	347	54.4	2	140.8	8	2.01	137.8
CNOT9	CCR4-NOT transcription complex subunit 9	Q92600	10	100	266	89	2.21	106.4	19	2.35	89.2
CNR1	Cannabinoid receptor 1 (CB-R) (CB1) (CANN6)	P21554	4	100	200	42.4	2.79	58.9	4	2.79	58.9
COMT	Catechol O-methyltransferase (EC 2.1.1.6)	P21964	8	80	212	78.2	2.04	86.9	8	2.04	86.9
COPS2	COP9 signalosome complex subunit 2	P61201	3	100	252	56.9	4.46	194.4	7	4.61	153
COPS3	COP9 signalosome complex subunit 3	Q9UNS2	3	100	401	94.8	4.46	261.2	7	4.61	222.4
COPS4	COP9 signalosome complex subunit 4	Q9BT78	4	100	362	89.2	3.75	97.9	7	4.29	94.1
COPS7A	COP9 signalosome complex subunit 7a	Q9UBW8	3	100	208	75.6	4.46	239.3	7	4.61	229.8
COPS8	COP9 signalosome complex subunit 8	Q99627	3	100	157	75.1	4.46	221.8	7	4.61	218.7
COTL1	Coactosin-like protein	Q14019	4	100	130	91.5	1.96	122.2	5	2.13	107.6
CPA1	Carboxypeptidase A1 (EC 3.4.17.1)	P15085	8	100	306	73	1.84	249.2	15	1.86	218.9
CPA4	Carboxypeptidase A4	Q9UI42	5	100	302	71.7	1.86	223	8	1.85	196.5
CPB2	Carboxypeptidase B2 (EC 3.4.17.20) (Carboxypeptidase U) (CPU) (Plasma carboxypeptidase B) (pCPB) (Thrombin-activable fibrinolysis inhibitor) (TAFI)	Q96IY4	6	75	399	94.3	2.89	142.5	6	2.89	142.5
CPTP	Ceramide-1-phosphate transfer protein (CPTP) (Glycolipid transfer protein domain-containing protein 1) (GLTP domain-containing protein 1)	Q5TA50	6	100	206	96.3	2.34	89.8	6	2.34	89.8
CRABP2	Cellular retinoic acid-binding protein 2 (Cellular retinoic acid-binding protein II) (CRABP-II)	P29373	50	94.3	135	97.8	1.85	81.3	50	1.85	81.3
CREBBP	CREB-binding protein (CREBBP)	Q92793	42	93.3	107	4.4	1.57	108.4	42	1.57	108.4
CRP	C-reactive protein [Cleaved into: C-reactive protein(1-205)]	P02741	6	100	206	92	2.72	119.7	6	2.72	119.7
CRYGD	Gamma-crystallin D	P07320	7	100	170	97.7	1.74	113.9	11	1.89	93.6
CSF2	Granulocyte-macrophage colony-stimulating factor (GM-CSF) (Colony-stimulating factor) (CSF) (Molgramostin) (Sargramostim)	P04141	7	70	97	67.4	2.61	67.2	7	2.61	67.2
CSF3	Granulocyte colony-stimulating factor	P09919	3	60	136	65.7	2.42	97	7	2.14	88
CSNK1D	Casein kinase I isoform delta (CKI-delta) (CKId) (EC 2.7.11.1) (Tau-protein kinase CSNK1D) (EC 2.7.11.26)	P48730	12	70.6	246	59.3	2.06	102	12	2.06	102
CSNK1G3	Casein kinase I isoform gamma-3 (CKI-gamma 3) (EC 2.7.11.1)	Q9Y6M4	9	100	280	62.6	2.03	129.9	9	2.03	129.9
CSNK2A1	Casein kinase II subunit alpha (CSNK2A1)	P68400	60	59.4	327	83.6	2.1	102.8	60	2.1	102.8
CSNK2A2	Casein kinase II subunit alpha'	P19784	9	69.2	324	92.6	1.74	66.5	9	1.74	66.5
CSNK2B	Casein kinase II subunit beta	P67870	4	44.4	199	92.6	3.23	128.7	6	3.22	124.3
CST3	Cystatin-C (Cystatin-3) (Gamma-trace) (Neuroendocrine basic polypeptide) (Post-gamma-globulin)	P01034	8	88.9	109	74.7	2.47	44.2	8	2.47	44.2
CST6	Cystatin-M	Q15828	3	60	114	76.5	2.19	271.8	4	2.37	184.3
CSTA	Cystatin-A	P01040	5	100	98	100	2.3	75.6	10	2.3	65.9
CSTB	Cystatin-B	P04080	3	100	91	92.9	1.86	64.2	8	1.77	42.6
CTBP1	C-terminal-binding protein 1	Q13363	6	100	325	73.9	2.29	292.5	6	2.29	292.5
CTDSP1	Carboxy-terminal domain RNA polymerase II polypeptide A small phosphatase 1 (EC 3.1.3.16) (Nuclear LIM interactor-interacting factor 3) (NLI-IF) (NLI-interacting factor 3) (Small C-terminal domain phosphatase 1) (SCP1) (Small CTD phosphatase 1)	Q9GZU7	10	100	179	68.6	2.23	143.9	10	2.23	143.9
CTH	Cystathionine gamma-lyase	P32929	4	66.7	336	83	2.38	188.2	11	2.35	166
CTLA4	Cytotoxic T-lymphocyte protein 4 (Cytotoxic T-lymphocyte-associated antigen 4) (CTLA-4) (CD antigen CD152)	P16410	6	66.7	117	52.5	2.45	45.7	6	2.45	45.7
CTNNB1	Catenin beta-1 (Beta-catenin)	P35222	11	64.7	396	50.7	2.4	119.5	11	2.4	119.5
CTNNBL1	Beta-catenin-like protein 1	Q8WYA6	5	71.4	454	80.6	2.91	115	6	2.91	114.1
CTSB	Cathepsin B (EC 3.4.22.1) (APP secretase) (APPS) (Cathepsin B1) [Cleaved into: Cathepsin B light chain; Cathepsin B heavy chain]	P07858	11	78.6	203	59.9	2.39	84.3	11	2.39	84.3
CTSD	Cathepsin D (EC 3.4.23.5) [Cleaved into: Cathepsin D light chain; Cathepsin D heavy chain]	P07339	6	100	240	58.3	2.49	115.6	6	2.49	115.6
CTSG	Cathepsin G	P08311	4	100	223	87.5	2.26	169.2	5	2.51	162.9
CTSK	Cathepsin K	P43235	50	96.2	209	97.2	2.09	113.9	50	2.09	113.9
CTSS	Cathepsin S (EC 3.4.22.27)	P25774	31	100	217	65.6	1.88	159.4	31	1.88	159.4
CTSV	Cathepsin L2	O60911	3	100	196	58.7	1.94	357.5	8	2.01	204.1
CUL3	Cullin-3	Q13618	6	100	299	38.9	2.93	147.3	7	2.85	130.2
CXCL8	Interleukin-8	P10145	5	100	66	66.7	1.66	104	9	1.93	83.7
CXCL10	C-X-C motif chemokine 10	P02778	3	100	60	61.2	2.31	125.8	7	2.56	59.5
CXCL13	C-X-C motif chemokine 13	O43927	3	100	59	54.1	2.28	103.9	5	2.35	66
CYCS	Cytochrome c	P99999	6	100	104	99	1.52	227.5	12	1.52	192.2
CYGB	Cytoglobin (Histoglobin) (HGb) (Stellate cell activation-associated protein)	Q8WWM9	9	100	151	79.5	2.33	84.2	9	2.33	84.2
CYP11A1	Cholesterol side-chain cleavage enzyme, mitochondrial	P05108	4	100	470	90.2	2.26	442.3	8	2.26	352.8
CYP11B2	Cytochrome P450 11B2, mitochondrial	P19099	3	100	397	78.9	2.8	365.9	18	2.8	170.4
CYP19A1	Aromatase (EC 1.14.14.14) (CYPXIX) (Cytochrome P-450AROM) (Cytochrome P450 19A1) (Estrogen synthase)	P11511	11	100	416	82.7	3.13	237.5	11	3.13	237.5
CYP2A13	Cytochrome P450 2A13 (EC 1.14.14.1) (CYPIIA13)	Q16696	8	100	464	93.9	2.45	146.8	8	2.45	146.8
CYP2A6	Cytochrome P450 2A6 (EC 1.14.13.-) (1,4-cineole 2-exo-monooxygenase) (CYPIIA6) (Coumarin 7-hydroxylase) (Cytochrome P450 IIA3) (Cytochrome P450(I))	P11509	11	100	463	93.7	2.09	215.6	11	2.09	215.6
CYP2B6	Cytochrome P450 2B6 (EC 1.14.13.-) (1,4-cineole 2-exo-monooxygenase) (CYPIIB6) (Cytochrome P450 IIB1)	P20813	8	66.7	462	94.1	2.15	143.9	8	2.15	143.9
CYP2C8	Cytochrome P450 2C8	P10632	5	100	463	94.5	2.62	202.4	7	2.63	167.5
CYP2C9	Cytochrome P450 2C9	P11712	7	63.6	460	93.8	2.34	143.1	10	2.4	140.9
CYP2D6	Cytochrome P450 2D6 (EC 1.14.14.1) (CYPIID6) (Cholesterol 25-hydroxylase) (Cytochrome P450-DB1) (Debrisoquine 4-hydroxylase)	P10635	11	91.7	444	89.3	2.56	114.9	11	2.56	114.9
CYP2E1	Cytochrome P450 2E1 (EC 1.14.13.-) (4-nitrophenol 2-hydroxylase) (EC 1.14.13.n7) (CYPIIE1) (Cytochrome P450-J) [Cleaved into: Cytochrome P450 2E1, N-terminally processed]	P05181	6	100	352	71.4	2.64	210.6	6	2.64	210.6
CYP2R1	Vitamin D 25-hydroxylase	Q6VVX0	3	100	463	92.4	2.61	799.8	6	2.61	336.8
CYP51A1	Lanosterol 14-alpha demethylase	Q16850	5	100	441	87.7	2.67	174.5	9	2.62	158.6
CYP7A1	Cholesterol 7-alpha-monooxygenase	P22680	3	100	306	60.7	2.27	302.9	4	2.24	263.4
DAO	D-amino-acid oxidase (DAAO) (DAMOX) (DAO) (EC 1.4.3.3)	P14920	13	81.3	337	97.1	2.58	126.2	13	2.58	126.2
DAPK2	Death-associated protein kinase 2 (DAP kinase 2) (EC 2.7.11.1) (DAP-kinase-related protein 1) (DRP-1)	Q9UIK4	6	75	278	75.1	2.95	120.3	6	2.95	120.3
DAXX	Death domain-associated protein 6 (Daxx) (hDaxx) (ETS1-associated protein 1) (EAP1) (Fas death domain-associated protein)	Q9UER7	7	87.5	203	27.4	2.38	150.3	7	2.38	150.3
DCK	Deoxycytidine kinase (dCK) (EC 2.7.1.74)	P27707	34	77.3	183	70.4	2.14	81.9	34	2.14	81.9
DCUN1D1	DCN1-like protein 1	Q96GG9	7	70	189	73	1.93	76.2	10	1.96	77.2
DCPS	m7GpppX diphosphatase (EC 3.6.1.59) (DCS-1) (Decapping scavenger enzyme) (Hint-related 7meGMP-directed hydrolase) (Histidine triad nucleotide-binding protein 5) (Histidine triad protein member 5) (HINT-5) (Scavenger mRNA-decapping enzyme DcpS)	Q96C86	9	90	256	76	2.45	85.8	9	2.45	85.8
DCXR	L-xylulose reductase	Q7Z4W1	3	100	244	100	2.04	245.3	8	2.11	154.4
DDAH1	N(G),N(G)-dimethylarginine dimethylaminohydrolase 1	O94760	4	57.1	275	96.5	2.09	202.7	7	2.11	158.6
DDB1	DNA damage-binding protein 1	Q16531	16	36.4	771	67.7	3.01	50.7	16	3.01	50.7
DDB2	DNA damage-binding protein 2	Q92466	3	75	367	85.9	3.12	113.4	5	3.19	117.8
DDT	D-dopachrome decarboxylase	P30046	4	100	117	99.2	1.47	279.2	8	1.47	234.9
DDX19B	ATP-dependent RNA helicase DDX19B	Q9UMR2	6	66.7	354	73.9	2.8	48.1	8	2.98	47.8
DDX39B	Spliceosome RNA helicase DDX39B	Q13838	3	60	301	70.3	2.35	219.3	3	2.35	219.3
DECR1	2,4-dienoyl-CoA reductase, mitochondrial	Q16698	3	100	209	62.4	2.02	607.1	12	2.02	269.4
DEFB4A	Beta-defensin 4A	O15263	3	100	41	64.1	1.63	165	11	1.66	73.3
DHFR	Dihydrofolate reductase (EC 1.5.1.3)	P00374	74	100	182	97.3	1.74	92.2	74	1.74	92.2
DHH	Desert hedgehog protein	O43323	4	80	150	37.9	2.15	182	7	2.32	143.1
DHODH	Dihydroorotate dehydrogenase	Q02127	26	51	362	91.6	2.04	278.6	26	2.04	278.6
DHPS	Deoxyhypusine synthase	P49366	4	100	271	73.4	2.39	359.8	6	2.46	318
DIABLO	Diablo homolog, mitochondrial	Q9NR28	3	30	143	59.8	2	218.6	5	1.96	153.3
DLD	Dihydrolipoyl dehydrogenase, mitochondrial	P09622	7	100	471	92.5	2.27	215	14	2.27	186.1
DMC1	Meiotic recombination protein DMC1/LIM15 homolog	Q14565	4	100	187	55	2.84	151.8	12	2.67	119.8
DNAJB1	DnaJ homolog subfamily B member 1	P25685	3	60	176	51.8	2.07	197.9	5	2.11	108.5
DNM1	Dynamin-1 (EC 3.6.5.5)	Q05193	4	57.1	306	35.4	1.98	85.6	4	1.98	85.6
DOT1L	Histone-lysine N-methyltransferase, H3 lysine-79 specific (EC 2.1.1.43) (DOT1-like protein) (Histone H3-K79 methyltransferase) (H3-K79-HMTase) (Lysine N-methyltransferase 4)	Q8TEK3	28	100	162	9.3	2.4	110.4	28	2.4	110.4
DPP3	Dipeptidyl peptidase 3 (EC 3.4.14.4) (Dipeptidyl aminopeptidase III) (Dipeptidyl arylamidase III) (Dipeptidyl peptidase III) (DPP III) (Enkephalinase B)	Q9NY33	7	77.8	724	98.2	2.37	185.9	7	2.37	185.9
DPP4	Dipeptidyl peptidase 4 (DPP4)	P27487	86	88.7	724	94.5	2.43	166.6	86	2.43	166.6
DPP7	Dipeptidyl peptidase 2	Q9UHL4	3	100	449	91.3	2.21	420.4	9	2.28	227.3
DPYSL3	Dihydropyrimidinase-related protein 3	Q14195	4	100	477	83.7	2.49	337.1	12	2.5	298.8
DPYSL5	Dihydropyrimidinase-related protein 5	Q9BPU6	3	100	474	84	2.27	453.8	6	2.27	311.9
DTYMK	Thymidylate kinase	P23919	17	81	209	99.1	1.7	221.4	17	1.7	221.4
DUSP11	RNA/RNP complex-1-interacting phosphatase	O75319	3	100	177	53.6	1.81	342.9	5	1.57	212.1
DUSP19	Dual specificity protein phosphatase 19	Q8WTR2	4	100	137	63.1	1.46	169.4	5	1.5	139.7
DUSP26	Dual specificity protein phosphatase 26	Q9BV47	4	100	147	69.7	1.89	113.4	11	1.89	88.5
DUSP3	Dual specificity protein phosphatase 3	P51452	3	100	178	96.2	2.25	159.1	5	2.15	116.9
DUT	Deoxyuridine 5'-triphosphate nucleotidohydrolase, mitochondrial (dUTPase) (EC 3.6.1.23) (dUTP pyrophosphatase)	P33316	6	75	125	49.6	1.92	125.1	6	1.92	125.1
DYNLL1	Dynein light chain 1, cytoplasmic	P63167	5	100	85	95.5	2.25	144.8	16	2.36	111.5
DYNLL2	Dynein light chain 2, cytoplasmic	Q96FJ2	3	100	85	95.5	2.02	253.7	7	1.84	156.3
DYRK1A	Dual specificity tyrosine-phosphorylation-regulated kinase 1A (DYRK1A)	Q13627	16	84.2	262	34.3	2.49	102.4	16	2.49	102.4
DYRK2	Dual specificity tyrosine-phosphorylation-regulated kinase 2	Q92630	3	50	340	56.6	2.36	214.5	5	2.36	193.1
ECI2	Enoyl-CoA delta isomerase 2, mitochondrial	O75521	4	100	242	61.4	2.33	251	7	2.52	239.4
EED	Polycomb protein EED	O75530	18	51.4	358	81.4	2.03	188.3	18	2.03	188.3
EEF1E1	Eukaryotic translation elongation factor 1 epsilon-1	O43324	5	83.3	166	95.4	2.2	122.8	7	2.31	103.7
EFNA5	Ephrin-A5 (AL-1) (EPH-related receptor tyrosine kinase ligand 7) (LERK-7)	P52803	3	50	136	59.6	2.97	127.7	3	2.97	127.7
EGLN1	Egl nine homolog 1 (EC 1.14.11.29) (Hypoxia-inducible factor prolyl hydroxylase 2) (HIF-PH2) (HIF-prolyl hydroxylase 2) (HPH-2) (Prolyl hydroxylase domain-containing protein 2) (PHD2) (SM-20)	Q9GZT9	21	70	210	49.3	1.86	96	21	1.86	96
EIF4A3	Eukaryotic initiation factor 4A-III (eIF-4A-III) (eIF4A-III) (EC 3.6.4.13) (ATP-dependent RNA helicase DDX48) (ATP-dependent RNA helicase eIF4A-3) (DEAD box protein 48) (Eukaryotic initiation factor 4A-like NUK-34) (Eukaryotic translation initiation factor 4A isoform 3) (Nuclear matrix protein 265) (NMP 265) (hNMP 265) [Cleaved into: Eukaryotic initiation factor 4A-III, N-terminally processed]	P38919	6	75	374	91	2.79	57.8	6	2.79	57.8
EIF4E	Eukaryotic translation initiation factor 4E	P06730	17	70.8	169	78.2	2.14	98.5	17	2.14	98.5
EIF4E2	Eukaryotic translation initiation factor 4E type 2	O60573	3	42.9	168	68.6	2.2	205.3	4	2.38	146.9
ELANE	Neutrophil elastase (EC 3.4.21.37) (Bone marrow serine protease) (Elastase-2) (Human leukocyte elastase) (HLE) (Medullasin) (PMN elastase)	P08246	13	68.4	197	73.8	1.98	134.3	13	1.98	134.3
ELOB	Transcription elongation factor B polypeptide 2 (Elongin 18 kDa subunit) (Elongin-B) (EloB) (RNA polymerase II transcription factor SIII subunit B) (SIII p18)	Q15370	26	74.3	103	87.3	2.38	104.1	26	2.38	104.1
ENO2	Gamma-enolase	P09104	15	100	433	100	1.91	149.4	15	1.91	149.4
ENPEP	Glutamyl aminopeptidase (EAP) (EC 3.4.11.7) (Aminopeptidase A) (AP-A) (Differentiation antigen gp160) (CD antigen CD249)	Q07075	7	100	532	55.6	2.31	537.5	7	2.31	537.5
EPHX2	Bifunctional epoxide hydrolase 2 (EPHX2)	P34913	77	78.6	542	97.7	2.26	210.7	77	2.26	210.7
ERAP2	Endoplasmic reticulum aminopeptidase 2	Q6P179	4	50	448	46.7	2.73	300.7	8	2.73	166.4
ERI1	3'-5' exoribonuclease 1	Q8IV48	3	60	198	56.7	2.53	191.4	9	2.84	108.9
ESRRA	Steroid hormone receptor ERR1	P11474	4	100	142	33.6	2.23	119.2	6	2.22	108.4
ESRRG	Estrogen-related receptor gamma (ESRRG)	P62508	15	100	167	36.5	2.2	137.6	15	2.2	137.6
ETFA	Electron transfer flavoprotein subunit alpha, mitochondrial	P13804	4	100	184	55.3	2.48	154.6	4	2.48	154.6
ETFB	Electron transfer flavoprotein subunit beta	P38117	4	100	228	89.4	2.48	181.9	4	2.48	181.9
EXO1	Exonuclease 1	Q9UQ84	15	100	343	40.5	2.67	112.4	16	2.66	109.8
EXOSC10	Exosome component 10	Q01780	3	100	337	38.1	2.62	294.9	5	2.61	186.5
EZR	Ezrin	P15311	4	100	295	50.3	1.99	175.2	5	2.05	165.8
F9	Coagulation factor IX (EC 3.4.21.22) (Christmas factor) (Plasma thromboplastin component) (PTC) [Cleaved into: Coagulation factor IXa light chain; Coagulation factor IXa heavy chain]	P00740	16	48.5	234	50.8	1.7	180	16	1.7	180
F12	Coagulation factor XII	P00748	3	50	238	38.7	2.28	192.2	3	2.28	192.2
FABP1	Fatty acid-binding protein, liver (FABP1)	P07148	15	100	126	99.2	2.07	116.8	15	2.07	116.8
FABP3	Fatty acid-binding protein, heart (Fatty acid-binding protein 3) (Heart-type fatty acid-binding protein) (H-FABP) (Mammary-derived growth inhibitor) (MDGI) (Muscle fatty acid-binding protein) (M-FABP)	P05413	17	100	131	98.5	1.41	89.6	17	1.41	89.6
FABP4	Fatty acid-binding protein, adipocyte (FABP4)	P15090	24	96	130	99.2	1.53	140.4	24	1.53	140.4
FABP5	Fatty acid-binding protein 5	Q01469	7	100	132	97.8	2.23	57.3	11	2.37	52
FABP6	Gastrotropin	P51161	3	100	125	97.7	2.13	182.7	8	2.1	86.9
FABP7	Fatty acid-binding protein, brain	O15540	3	100	131	99.2	2.25	148.8	7	2.06	114.1
FARS2	Phenylalanine--tRNA ligase, mitochondrial	O95363	8	100	404	89.6	2.17	101.8	8	2.17	101.8
FASLG	Tumor necrosis factor ligand superfamily member 6	P48023	3	100	127	45.2	2.53	287.4	3	2.53	287.4
FBP1	Fructose-1,6-bisphosphatase 1 (FBPase 1) (EC 3.1.3.11) (D-fructose-1,6-bisphosphate 1-phosphohydrolase 1) (Liver FBPase)	P09467	16	100	263	77.8	2.46	130.7	16	2.46	130.7
FBP2	Fructose-1,6-bisphosphatase isozyme 2	O00757	5	35.7	264	77.9	2.18	254	13	2.28	208.9
FBXW7	F-box/WD repeat-containing protein 7	Q969H0	4	80	366	51.8	2.65	58.9	4	2.65	58.9
FCER1A	High affinity immunoglobulin epsilon receptor subunit alpha	P12319	4	50	168	65.4	3.5	85.7	7	3.5	81.6
FCGR2A	Low affinity immunoglobulin gamma Fc region receptor II-a (IgG Fc receptor II-a) (CDw32) (Fc-gamma RII-a) (Fc-gamma-RIIa) (FcRII-a) (CD antigen CD32)	P12318	6	100	167	52.7	2.57	59.9	6	2.57	59.9
FCGR3B	Low affinity immunoglobulin gamma Fc region receptor III-B	O75015	5	83.3	167	71.7	2.8	69.5	5	2.8	69.5
FCGRT	IgG receptor FcRn large subunit p51 (FcRn) (IgG Fc fragment receptor transporter alpha chain) (Neonatal Fc receptor)	P55899	7	77.8	263	72.1	3	105.4	7	3	105.4
FCN1	Ficolin-1 (Collagen/fibrinogen domain-containing protein 1) (Ficolin-A) (Ficolin-alpha) (M-ficolin)	O00602	7	100	179	54.9	1.66	127.2	7	1.66	127.2
FCN2	Ficolin-2 (37 kDa elastin-binding protein) (Collagen/fibrinogen domain-containing protein 2) (EBP-37) (Ficolin-B) (Ficolin-beta) (Hucolin) (L-ficolin) (Serum lectin p35)	Q15485	13	100	211	67.4	2.48	134.3	13	2.48	134.3
FCN3	Ficolin-3	O75636	3	100	211	70.6	1.91	574.7	9	1.91	208.8
FＤFT1	Squalene synthase (FDFT1)	P37268	20	76.9	331	79.4	2.07	130.9	20	2.07	130.9
FDPS	Farnesyl pyrophosphate synthase (FPP synthase) (FPS) (EC 2.5.1.10) ((2E,6E)-farnesyl diphosphate synthase) (Dimethylallyltranstransferase) (EC 2.5.1.1) (Farnesyl diphosphate synthase) (Geranyltranstransferase)	P14324	70	95.9	313	74.7	2.17	108	70	2.17	108
FECH	Ferrochelatase, mitochondrial	P22830	22	95.7	359	97.3	2.13	128.9	22	2.13	128.9
FEN1	Flap endonuclease 1 (FEN-1) (EC 3.1.-.-) (DNase IV) (Flap structure-specific endonuclease 1) (Maturation factor 1) (MF1) (hFEN-1)	P39748	6	54.5	334	87.9	2.36	156.3	6	2.36	156.3
FGB	Fibrinogen beta chain [Cleaved into: Fibrinopeptide B; Fibrinogen beta chain]	P02675	26	83.9	294	59.9	2.94	111.5	26	2.94	111.5
FGF1	Fibroblast growth factor 1 (FGF-1) (Acidic fibroblast growth factor) (aFGF) (Endothelial cell growth factor) (ECGF) (Heparin-binding growth factor 1) (HBGF-1)	P05230	79	91.9	128	82.6	1.99	80	79	1.99	80
FGF13	Fibroblast growth factor 13	Q92913	3	100	148	60.4	2.37	206.5	5	2.41	160.9
FGG	Fibrinogen gamma chain	P02679	29	64.4	282	62.3	3.01	93.1	29	3.01	93.1
FH	Fumarate hydratase, mitochondrial	P07954	3	100	396	77.6	1.95	467.5	5	1.92	345.2
FHIT	Bis(5'-adenosyl)-triphosphatase (EC 3.6.1.29) (AP3A hydrolase) (AP3Aase) (Diadenosine 5',5'''-P1,P3-triphosphate hydrolase) (Dinucleosidetriphosphatase) (Fragile histidine triad protein)	P49789	8	100	105	71.4	2.41	146.5	8	2.41	146.5
FKBP1A	Peptidyl-prolyl cis-trans isomerase FKBP1A (PPIase FKBP1A) (EC 5.2.1.8) (12 kDa FK506-binding protein) (12 kDa FKBP) (FKBP-12) (Calstabin-1) (FK506-binding protein 1A) (FKBP-1A) (Immunophilin FKBP12) (Rotamase)	P62942	37	88.1	107	99.1	1.9	82.4	37	1.9	82.4
FKBP1B	Peptidyl-prolyl cis-trans isomerase FKBP1B	P68106	5	100	107	99.1	1.85	110.5	7	1.84	99.3
FLT3LG	Fms-related tyrosine kinase 3 ligand	P49771	3	100	130	55.3	4.77	544.2	12	4.77	174.9
FNTA	Protein farnesyltransferase/geranylgeranyltransferase type-1 subunit alpha (FNTA)	P49354	14	100	313	82.8	2.03	349.4	14	2.03	349.4
FNTB	Protein farnesyltransferase subunit beta (FTase-beta) (EC 2.5.1.58) (CAAX farnesyltransferase subunit beta) (Ras proteins prenyltransferase subunit beta)	P49356	13	92.9	407	93.1	1.97	435.9	13	1.97	435.9
FOLH1	Glutamate carboxypeptidase 2 (FOLH1)	Q04609	32	50.8	597	79.6	1.8	305	32	1.8	305
FOLR1	Folate receptor alpha	P15328	3	60	204	79.4	2.65	149.3	9	3.02	101.1
FOLR2	Folate receptor beta	P14207	5	100	201	78.8	2.22	190.8	7	2.33	202.2
FSCN1	Fascin	Q16658	14	82.4	436	88.4	1.93	86	16	1.99	85.2
FSHB	Follitropin subunit beta	P01225	4	100	105	81.4	2.83	157.5	8	2.83	108
FTH1	Ferritin heavy chain	P02794	32	91.4	172	94	1.99	175.6	32	1.99	175.6
FTL	Ferritin light chain	P02792	4	80	170	97.1	2.12	297.6	8	2.31	223.3
FURIN	Furin (EC 3.4.21.75) (Dibasic-processing enzyme) (Paired basic amino acid residue-cleaving enzyme) (PACE)	P09958	10	100	465	58.6	2.07	300.4	10	2.07	300.4
FXN	Frataxin, mitochondrial (EC 1.16.3.1) (Friedreich ataxia protein) (Fxn) [Cleaved into: Frataxin intermediate form (i-FXN); Frataxin(56-210) (m56-FXN); Frataxin(78-210) (d-FXN) (m78-FXN); Frataxin mature form (Frataxin(81-210)) (m81-FXN)]	Q16595	10	100	119	56.7	1.45	129.4	10	1.45	129.4
G6PD	Glucose-6-phosphate 1-dehydrogenase	P11413	5	83.3	476	92.4	2.58	138.2	10	2.7	130.1
GABARAP	Gamma-aminobutyric acid receptor-associated protein (GABA(A) receptor-associated protein) (MM46)	O95166	6	100	113	96.6	1.98	80.6	6	1.98	80.6
GALE	UDP-glucose 4-epimerase (EC 5.1.3.2) (Galactowaldenase) (UDP-N-acetylgalactosamine 4-epimerase) (UDP-GalNAc 4-epimerase) (UDP-N-acetylglucosamine 4-epimerase) (UDP-GlcNAc 4-epimerase) (EC 5.1.3.7) (UDP-galactose 4-epimerase)	Q14376	7	100	345	99.1	1.54	180.7	7	1.54	180.7
GALNT2	Polypeptide N-acetylgalactosaminyltransferase 2 (EC 2.4.1.41) (Polypeptide GalNAc transferase 2) (GalNAc-T2) (pp-GaNTase 2) (Protein-UDP acetylgalactosaminyltransferase 2) (UDP-GalNAc:polypeptide N-acetylgalactosaminyltransferase 2) [Cleaved into: Polypeptide N-acetylgalactosaminyltransferase 2 soluble form]	Q10471	6	66.7	494	86.5	1.85	112.3	6	1.85	112.3
GAPDH	Glyceraldehyde-3-phosphate dehydrogenase	P04406	6	100	333	99.4	2.53	129.9	12	2.53	115.5
GAPDHS	Glyceraldehyde-3-phosphate dehydrogenase, testis-specific	O14556	4	100	334	81.9	1.87	315.9	8	1.87	265.8
GATM	Glycine amidinotransferase, mitochondrial (EC 2.1.4.1) (L-arginine:glycine amidinotransferase) (Transamidinase)	P50440	10	90.9	360	85.1	2.36	364.6	10	2.36	364.6
GBA	Glucosylceramidase	P04062	23	100	460	92.6	2.32	168.5	23	2.32	168.5
GBA3	Cytosolic beta-glucosidase	Q9H227	4	80	459	97.9	2	308.1	4	2	308.1
GC	Vitamin D-binding protein	P02774	5	83.3	345	72.8	2.32	111.3	8	2.33	101.4
GCA	Grancalcin	P28676	4	100	151	69.6	2	118.4	6	2.03	100.1
GCDH	Glutaryl-CoA dehydrogenase, mitochondrial	Q92947	4	100	390	89	2.43	296.1	4	2.43	296.1
GCK	Glucokinase	P35557	12	38.7	442	95.1	2.41	159.3	12	2.41	159.3
GDF2	Growth/differentiation factor 2	Q9UK05	7	100	105	24.5	2.92	93.4	7	2.92	93.4
GFER	FAD-linked sulfhydryl oxidase ALR (EC 1.8.3.2) (Augmenter of liver regeneration) (hERV1) (Hepatopoietin)	P55789	7	100	112	54.6	1.84	198.3	7	1.84	198.3
GFPT1	Glutamine--fructose-6-phosphate aminotransferase [isomerizing] 1	Q06210	3	100	349	49.9	2.13	281.6	6	2.21	200.3
GGACT	Gamma-glutamylaminecyclotransferase	Q9BVM4	3	100	99	64.7	1.13	501.5	3	1.13	501.5
GGCT	Gamma-glutamylcyclotransferase	O75223	5	100	168	89.4	2.05	220.2	10	2.05	166.3
GGT1	Gamma-glutamyltranspeptidase 1 (GGT 1) (EC 2.3.2.2) (Gamma-glutamyltransferase 1) (Glutathione hydrolase 1) (EC 3.4.19.13) (Leukotriene-C4 hydrolase) (EC 3.4.19.14) (CD antigen CD224) [Cleaved into: Gamma-glutamyltranspeptidase 1 heavy chain; Gamma-glutamyltranspeptidase 1 light chain]	P19440	7	100	341	59.9	2.13	352.9	7	2.13	352.9
GH1	Somatotropin	P01241	4	44.4	147	67.7	2.78	83.3	4	2.78	83.3
GIMAP2	GTPase IMAP family member 2	Q9UG22	3	60	202	59.9	2	167.7	4	2.2	136.5
GINS1	DNA replication complex GINS protein PSF1	Q14691	3	100	144	73.5	2.55	215.4	7	2.62	143.4
GINS2	DNA replication complex GINS protein PSF2	Q9Y248	3	100	174	94.1	2.55	213.7	6	2.55	140
GINS3	DNA replication complex GINS protein PSF3	Q9BRX5	3	100	135	62.5	2.55	167.2	7	2.62	110.3
GINS4	DNA replication complex GINS protein SLD5	Q9BRT9	3	100	141	63.2	2.55	191.4	6	2.55	112
GLA	Alpha-galactosidase A (GLA)	P06280	17	100	390	90.9	2.53	172.1	17	2.53	172.1
GLB1	Beta-galactosidase (EC 3.2.1.23) (Acid beta-galactosidase) (Lactase) (Elastin receptor 1)	P16278	8	100	499	73.7	2.08	381.5	8	2.08	381.5
GLO1	Lactoylglutathione lyase (EC 4.4.1.5) (Aldoketomutase) (Glyoxalase I) (Glx I) (Ketone-aldehyde mutase) (Methylglyoxalase) (S-D-lactoylglutathione methylglyoxal lyase)	Q04760	7	100	175	95.1	1.81	192.7	7	1.81	192.7
GLUD1	Glutamate dehydrogenase 1, mitochondrial	P00367	3	100	496	88.9	2.9	370.4	12	2.9	175.5
GLS	Glutaminase kidney isoform, mitochondrial (GLS) (EC 3.5.1.2) (K-glutaminase) (L-glutamine amidohydrolase)	O94925	10	45.5	311	46.5	2.56	124.6	10	2.56	124.6
GLTP	Glycolipid transfer protein (GLTP)	Q9NZD2	14	63.6	200	95.7	1.96	93.9	14	1.96	93.9
GM2A	Ganglioside GM2 activator (Cerebroside sulfate activator protein) (GM2-AP) (Sphingolipid activator protein 3) (SAP-3) [Cleaved into: Ganglioside GM2 activator isoform short]	P17900	8	100	162	83.9	2.05	90	8	2.05	90
GMDS	GDP-mannose 4,6 dehydratase	O60547	3	50	350	94.1	1.66	157	10	1.69	150
GMPR2	GMP reductase 2	Q9P2T1	3	100	269	77.3	2.28	309.5	12	2.18	185.9
GNAI1	Guanine nucleotide-binding protein G(i) subunit alpha-1 (Adenylate cyclase-inhibiting G alpha protein)	P63096	7	50	314	88.7	2.71	96.9	7	2.71	96.9
GNAI3	Guanine nucleotide-binding protein G(k) subunit alpha	P08754	5	83.3	315	89	2.76	103.8	7	2.66	93.4
GNB1	Guanine nucleotide-binding protein G(I)/G(S)/G(T) subunit beta-1 (Transducin beta chain 1)	P62873	9	81.8	339	99.7	2.78	91.5	9	2.78	91.5
GNG2	Guanine nucleotide-binding protein G(I)/G(S)/G(O) subunit gamma-2	P59768	10	100	55	77.5	2.82	75.2	11	2.9	76
GNPNAT1	Glucosamine 6-phosphate N-acetyltransferase	Q96EK6	4	80	180	97.8	2.2	179	6	2.21	142.7
GOPC	Golgi-associated PDZ and coiled-coil motif-containing protein (GOPC)	Q9HD26	24	100	86	18.6	1.48	125.5	24	1.48	125.5
GOT1	Aspartate aminotransferase, cytoplasmic	P17174	5	100	393	95.2	2.37	116.5	9	2.23	115.6
GP1BA	Platelet glycoprotein Ib alpha chain (GP-Ib alpha) (GPIb-alpha) (GPIbA) (Glycoprotein Ibalpha) (Antigen CD42b-alpha) (CD antigen CD42b) [Cleaved into: Glycocalicin]	P07359	13	72.2	264	40.5	2.51	98.6	13	2.51	98.6
GPC1	Glypican-1	P35052	4	100	320	57.3	2.58	356	8	2.58	273.2
GPD1	Glycerol-3-phosphate dehydrogenase [NAD(+)], cytoplasmic	P21695	4	66.7	344	98.6	2.4	124.4	6	2.4	115.3
GPI	Glucose-6-phosphate isomerase	P06744	5	100	555	99.5	2.11	311.2	14	2.12	261.7
GPS1	COP9 signalosome complex subunit 1	Q13098	3	100	346	70.5	4.46	257.4	8	4.72	226.2
GRHPR	Glyoxylate reductase/hydroxypyruvate reductase	Q9UBQ7	3	75	321	97.9	2.37	300.6	12	2.37	115.9
GRK6	G protein-coupled receptor kinase 6	P43250	3	100	363	63	2.75	169.3	5	2.78	133.4
GSK3B	Glycogen synthase kinase-3 beta (GSK-3 beta) (EC 2.7.11.26) (Serine/threonine-protein kinase GSK3B) (EC 2.7.11.1)	P49841	25	35.7	345	82.1	2.53	86.4	25	2.53	86.4
GSR	Glutathione reductase, mitochondrial	P00390	26	100	460	96	1.98	189.9	26	1.98	189.9
GSTA1	Glutathione S-transferase A1 (EC 2.5.1.18) (GST HA subunit 1) (GST class-alpha member 1) (GST-epsilon) (GSTA1-1) (GTH1) [Cleaved into: Glutathione S-transferase A1, N-terminally processed]	P08263	28	96.6	205	92.3	2.03	109.2	28	2.03	109.2
GSTA2	Glutathione S-transferase A2	P09210	4	100	217	97.7	2.25	158.1	12	2.23	125.6
GSTA4	Glutathione S-transferase A4	O15217	3	100	217	97.7	2.56	351.6	10	2.5	223.9
GSTK1	Glutathione S-transferase kappa 1	Q9Y2Q3	3	100	168	74.3	1.88	209.3	8	1.87	164
GSTM1	Glutathione S-transferase Mu 1	P09488	5	100	217	99.5	2.42	215.8	10	2.42	203.5
GSTM2	Glutathione S-transferase Mu 2 (EC 2.5.1.18) (GST class-mu 2) (GSTM2-2)	P28161	10	100	217	99.5	2.4	111.1	10	2.4	111.1
GSTO1	Glutathione S-transferase omega-1 (GSTO-1) (EC 2.5.1.18) (Glutathione S-transferase omega 1-1) (GSTO 1-1) (Glutathione-dependent dehydroascorbate reductase) (EC 1.8.5.1) (Monomethylarsonic acid reductase) (MMA(V) reductase) (EC 1.20.4.2) (S-(Phenacyl)glutathione reductase) (SPG-R)	P78417	5	71.4	237	98.3	1.97	168.5	5	1.97	168.5
GSTO2	Glutathione S-transferase omega-2	Q9H4Y5	3	100	222	91.4	1.87	420.9	5	1.84	270.5
GSTP1	Glutathione S-transferase P	P09211	57	91.9	207	99	1.95	165	57	1.95	165
GSTT1	Glutathione S-transferase theta-1	P30711	3	100	239	99.6	1.92	270.8	12	1.92	168.4
GSTT2B	Glutathione S-transferase theta-2B	P0CG30	4	100	243	99.6	2.91	214.3	8	2.91	198.7
GYG1	Glycogenin-1 (GN-1) (GN1) (EC 2.4.1.186)	P46976	6	50	262	74.9	1.68	290.2	6	1.68	290.2
GZMH	Granzyme H	P20718	4	100	225	91.5	2.58	150.4	13	2.87	75.2
GZMM	Granzyme M	P51124	4	100	231	89.9	2.28	270.4	4	2.28	270.4
H2AFZ	Histone H2A.Z (H2A/z)	P0C0S5	8	88.9	85	66.4	2.54	65.4	8	2.54	65.4
HADH	Hydroxyacyl-coenzyme A dehydrogenase, mitochondrial	Q16836	12	100	291	96.4	2.23	101.9	12	2.23	101.9
HAO1	Hydroxyacid oxidase 1	Q9UJM8	5	35.7	359	97	1.51	388.2	5	1.51	388.2
HASPIN	Serine/threonine-protein kinase haspin (GSG2)	Q8TF76	10	90.9	328	41.1	1.8	135.2	10	1.8	135.2
HBA1	Hemoglobin subunit alpha (Alpha-globin) (Hemoglobin alpha chain)	P69905	228	95	140	98.6	2.1	80.9	228	2.1	80.9
HBB	Hemoglobin subunit beta (Beta-globin) (Hemoglobin beta chain) [Cleaved into: LVV-hemorphin-7; Spinorphin]	P68871	221	95.3	142	96.6	2.11	78	221	2.11	78
HBG2	Hemoglobin subunit gamma-2	P69892	3	100	145	98.6	2.18	152.6	10	2.12	107.3
HDAC2	Histone deacetylase 2	Q92769	6	100	365	74.8	1.85	406.7	17	1.84	236.8
HDAC8	Histone deacetylase 8 (HD8) (EC 3.5.1.98)	Q9BY41	21	46.7	362	96	2.16	156.2	21	2.16	156.2
HDDC2	HD domain-containing protein 2	Q7Z4H3	4	100	186	91.2	2.07	229.8	7	2.03	204.4
HEBP2	Heme-binding protein 2	Q9Y5Z4	4	66.7	178	86.8	2.54	110	8	2.54	89.8
HGF	Hepatocyte growth factor (HGF)	P14210	19	70.4	168	36.3	2.2	60.8	19	2.2	60.8
HIF1AN	Hypoxia-inducible factor 1-alpha inhibitor (EC 1.14.11.30) (EC 1.14.11.n4) (Factor inhibiting HIF-1) (FIH-1) (Hypoxia-inducible factor asparagine hydroxylase)	Q9NWT6	31	88.6	289	82.8	2.39	136.8	31	2.39	136.8
HINT1	Histidine triad nucleotide-binding protein 1 (EC 3.-.-.-) (Adenosine 5'-monophosphoramidase) (Protein kinase C inhibitor 1) (Protein kinase C-interacting protein 1) (PKCI-1)	P49773	21	100	111	88.1	1.67	148.7	21	1.67	148.7
HINT2	Histidine triad nucleotide-binding protein 2, mitochondrial (HINT-2) (EC 3.-.-.-) (HINT-3) (HIT-17kDa) (PKCI-1-related HIT protein)	Q9BX68	9	100	99	60.7	1.88	184.9	9	1.88	184.9
HIST1H2AB	Histone H2A type 1-B/E (Histone H2A.2) (Histone H2A/a) (Histone H2A/m)	P04908	56	94.9	103	79.2	2.87	143.5	56	2.87	143.5
HIST1H2BJ	Histone H2B type 1-J	P06899	48	78.7	93	73.8	2.96	125.9	48	2.96	125.9
HIST1H3A	Histone H3.1	P68431	50	23.1	97	71.3	2.81	132.8	50	2.81	132.8
HIST1H4A	Histone H4	P62805	65	55.1	77	74.8	2.76	79	65	2.76	79
HK1	Hexokinase-1 (EC 2.7.1.1) (Brain form hexokinase) (Hexokinase type I) (HK I)	P19367	10	100	898	97.9	2.58	105.3	10	2.58	105.3
HLA-A	HLA class I histocompatibility antigen, A-2 alpha chain (MHC class I antigen A*2)	P01892	222	92.5	269	73.7	2.15	85.9	222	2.15	85.9
HLA-A1	HLA class I histocompatibility antigen, A-1 alpha chain (MHC class I antigen A*1)	P30443	7	100	274	75.1	2.33	122.7	7	2.33	122.7
HLA-A3	HLA class I histocompatibility antigen, A-3 alpha chain	P04439	3	100	274	75.1	2.33	153.2	3	2.33	153.2
HLA-A11	HLA class I histocompatibility antigen, A-11 alpha chain (MHC class I antigen A*11)	P13746	15	100	274	75.1	2.38	121	15	2.38	121
HLA-A24	HLA class I histocompatibility antigen, A-24 alpha chain (Aw-24) (HLA class I histocompatibility antigen, A-9 alpha chain) (MHC class I antigen A*24)	P05534	24	100	274	75.1	2.31	107.2	24	2.31	107.2
HLA-A68	HLA class I histocompatibility antigen, A-68 alpha chain	P01891	6	85.7	270	74	2.19	126.4	6	2.19	126.4
HLA-B	HLA class I histocompatibility antigen, B-7 alpha chain	P01889	10	90.9	275	76	1.81	148.2	12	1.83	141.8
HLA-B15	HLA class I histocompatibility antigen, B-15 alpha chain	P30464	5	100	276	76.2	2.05	180.2	5	2.05	180.2
HLA-B27	HLA class I histocompatibility antigen, B-27 alpha chain (HLA-B)	P03989	33	97.1	276	81.7	1.88	131.3	33	1.88	131.3
HLA-B35	HLA class I histocompatibility antigen, B-35 alpha chain (MHC class I antigen B*35)	P30685	37	97.4	276	76.2	2.06	106.2	37	2.06	106.2
HLA-B39	HLA class I histocompatibility antigen, B-39 alpha chain	P30475	3	100	274	75.7	1.89	387.7	5	1.91	233.3
HLA-B42	HLA class I histocompatibility antigen, B-42 alpha chain	P30480	3	100	277	76.5	1.44	758.3	3	1.44	758.3
HLA-B44	HLA class I histocompatibility antigen, B-44 alpha chain (Bw-44) (MHC class I antigen B*44)	P30481	22	100	276	76.2	2.08	157.2	22	2.08	157.2
HLA-B51	HLA class I histocompatibility antigen, B-51 alpha chain	P18464	3	100	275	76	2.73	204.5	4	2.8	174.3
HLA-B57	HLA class I histocompatibility antigen, B-57 alpha chain (Bw-57) (MHC class I antigen B*57)	P18465	22	100	272	75.1	1.99	98.1	22	1.99	98.1
HLA-B58	HLA class I histocompatibility antigen, B-58 alpha chain	P10319	6	100	276	76.2	2.19	188.6	10	2.27	176.2
HLA-B8	HLA class I histocompatibility antigen, B-8 alpha chain (MHC class I antigen B*8)	P30460	13	68.4	276	76.2	2.2	82.2	13	2.2	82.2
HLA-B81	HLA class I histocompatibility antigen, B-81 alpha chain	Q31610	3	100	276	76.2	1.91	264.2	4	1.95	211
HLA-DMA	HLA class II histocompatibility antigen, DM alpha chain	P28067	3	75	185	70.9	2.62	189.2	4	2.54	173.5
HLA-DMB	HLA class II histocompatibility antigen, DM beta chain	P28068	3	60	191	72.6	2.62	194.1	4	2.54	167.9
HLA-DPA1	HLA class II histocompatibility antigen, DP alpha 1 chain (DP(W3)) (DP(W4)) (HLA-SB alpha chain) (MHC class II DP3-alpha) (MHC class II DPA1)	P20036	6	100	178	68.5	2.66	133.9	6	2.66	133.9
HLA-DPB1	HLA class II histocompatibility antigen, DP beta 1 chain	P04440	3	50	186	72.1	2.5	166.7	6	2.5	127.9
HLA-DRA	HLA class II histocompatibility antigen, DR alpha chain (MHC class II antigen DRA)	P01903	67	84.8	177	69.7	2.49	91	67	2.49	91
HLA-DRB1	HLA class II histocompatibility antigen, DRB1-15 beta chain	P01911	5	83.3	188	70.7	2.58	121.2	10	2.42	124
HLA-E	HLA class I histocompatibility antigen, alpha chain E (MHC class I antigen E)	P13747	8	88.9	273	76.3	3.05	105.8	8	3.05	105.8
HLA-G	HLA class I histocompatibility antigen, alpha chain G	P17693	4	50	273	80.8	2.13	169.6	5	2.04	139.6
HMBS	Porphobilinogen deaminase	P08397	3	75	226	62.6	2.77	271.6	6	2.77	204.5
HMGCL	Hydroxymethylglutaryl-CoA lyase, mitochondrial	P35914	4	100	296	91.1	2.24	294	16	2.25	136.3
HMGCR	3-hydroxy-3-methylglutaryl-coenzyme A reductase	P04035	22	100	370	41.7	2.15	239.2	22	2.15	239.2
HMOX1	Heme oxygenase 1 (HO-1) (EC 1.14.14.18)	P09601	24	96	213	74	2.1	116.8	24	2.1	116.8
HMOX2	Heme oxygenase 2	P30519	7	100	207	65.5	2.31	119	7	2.31	119
HNMT	Histamine N-methyltransferase (HMT) (EC 2.1.1.8)	P50135	7	100	280	95.9	2.42	92.6	7	2.42	92.6
HNRNPA1	Heterogeneous nuclear ribonucleoprotein A1 (HNRNPA1)	P09651	11	68.8	181	48.7	2.03	120.8	11	2.03	120.8
HP	Haptoglobin	P00738	3	100	235	57.9	2.68	262.9	10	2.94	289.6
HPGDS	Hematopoietic prostaglandin D synthase	O60760	20	95.2	198	99.5	1.94	144.9	20	1.94	144.9
HPSE	Heparanase	Q9Y251	8	88.9	385	70.9	1.75	309.5	8	1.75	309.5
HRAS	GTPase HRas	P01112	79	60.8	166	89.2	1.93	66.3	79	1.93	66.3
HSD11B1	Corticosteroid 11-beta-dehydrogenase isozyme 1 (HSD11B1)	P28845	31	91.2	243	83.2	2.34	124.8	31	2.34	124.8
HSD17B1	Estradiol 17-beta-dehydrogenase 1 (HSD17B1)	P14061	21	95.5	189	57.8	2.13	99.9	21	2.13	99.9
HSD17B14	17-beta-hydroxysteroid dehydrogenase 14 (17-beta-HSD 14) (EC 1.1.1.-) (17-beta-hydroxysteroid dehydrogenase DHRS10) (Dehydrogenase/reductase SDR family member 10) (Retinal short-chain dehydrogenase/reductase retSDR3) (Short chain dehydrogenase/reductase family 47C member 1)	Q9BPX1	10	100	249	92.2	1.86	173	10	1.86	173
HSD17B8	Estradiol 17-beta-dehydrogenase 8	Q92506	3	100	193	73.9	2.4	263.7	9	2.4	160
HSP90AA1	Heat shock protein HSP 90-alpha (Heat shock 86 kDa) (HSP 86) (HSP86) (Lipopolysaccharide-associated protein 2) (LAP-2) (LPS-associated protein 2) (Renal carcinoma antigen NY-REN-38)	P07900	198	92.5	207	28.3	1.89	96.7	198	1.89	96.7
HSPA1A	Heat shock 70 kDa protein 1A (Heat shock 70 kDa protein 1) (HSP70-1) (HSP70.1)	P0DMV8	21	67.7	376	58.7	1.96	88.2	21	1.96	88.2
HSPA5	78 kDa glucose-regulated protein (GRP-78) (Endoplasmic reticulum lumenal Ca(2+)-binding protein grp78) (Heat shock 70 kDa protein 5) (Immunoglobulin heavy chain-binding protein) (BiP)	P11021	12	80	379	58	2.11	103.7	12	2.11	103.7
HSPA8	Heat shock cognate 71 kDa protein (Heat shock 70 kDa protein 8) (Lipopolysaccharide-associated protein 1) (LAP-1) (LPS-associated protein 1)	P11142	30	88.2	374	57.9	2.02	95	30	2.02	95
HTR2B	5-hydroxytryptamine receptor 2B (5-HT-2B) (5-HT2B) (Serotonin receptor 2B)	P41595	4	100	200	41.6	2.85	107.7	4	2.85	107.7
HUS1	Checkpoint protein HUS1	O60921	3	100	138	49.3	2.87	103.6	3	2.87	103.6
IDE	Insulin-degrading enzyme	P14735	33	75	919	90.2	2.67	178.2	33	2.67	178.2
IDH1	Isocitrate dehydrogenase [NADP] cytoplasmic (IDH) (EC 1.1.1.42) (Cytosolic NADP-isocitrate dehydrogenase) (IDP) (NADP(+)-specific ICDH) (Oxalosuccinate decarboxylase)	O75874	8	32	406	98.1	2.32	94.9	8	2.32	94.9
IDI1	Isopentenyl-diphosphate Delta-isomerase 1	Q13907	4	100	215	94.7	1.81	212.1	5	1.85	211.3
IDO1	Indoleamine 2,3-dioxygenase 1 (IDO-1) (EC 1.13.11.52) (Indoleamine-pyrrole 2,3-dioxygenase)	P14902	11	100	347	86.1	2.7	146.9	11	2.7	146.9
IDUA	Alpha-L-iduronidase (EC 3.2.1.76)	P35475	8	88.9	482	73.8	2.48	263.4	8	2.48	263.4
IFIT5	Interferon-induced protein with tetratricopeptide repeats 5	Q13325	3	50	476	98.8	2.12	504.4	3	2.12	504.4
IFNG	Interferon gamma	P01579	7	100	121	72.9	2.94	74.7	7	2.94	74.7
IGHG2	Immunoglobulin heavy constant gamma 2	P01859	3	100	206	63.2	2.45	237.3	3	2.45	237.3
IGHG4	Ig gamma-4 chain C region	P01861	8	72.7	206	63	2.31	84.9	8	2.31	84.9
IGHV3-23	Ig heavy chain V-III region 23 (Ig heavy chain V-III region VH26) (Immunoglobulin heavy variable 3-23)	P01764	7	100	95	81.2	2.31	83.4	7	2.31	83.4
IGKV1-33	Immunoglobulin kappa variable 1-33	P01594	8	100	95	88	1.96	104.9	8	1.96	104.9
IGKV1D-33	Immunoglobulin kappa variable 1D-33	P01593	6	100	95	81.2	2.16	83.4	10	2.14	80.7
IGKV3-20	Immunoglobulin kappa variable 3-20	P01619	5	100	96	82.8	2.28	159.7	8	2.4	137
IGKV4-1	Immunoglobulin kappa variable 4-1	P06312	10	100	101	83.5	1.94	96.8	10	1.94	96.8
IGLC3	Immunoglobulin lambda constant 3	P0DOY2,3	13	81.3	100	94.3	1.96	90.6	13	1.96	90.6
IGLV2-8	Immunoglobulin lambda variable 2-8	P01709	10	100	97	82.2	2.03	42.8	10	2.03	42.8
IGLV6-57	Immunoglobulin lambda variable 6-57	P01721	3	75	94	80.3	1.8	153.8	5	1.82	105.4
IHH	Indian hedgehog protein (IHH) (HHG-2) [Cleaved into: Indian hedgehog protein N-product; Indian hedgehog protein C-product]	Q14623	7	87.5	149	36.3	1.85	143.5	7	1.85	143.5
IL10	Interleukin-10	P22301	4	57.1	145	81.5	2.21	136.6	4	2.21	136.6
IL10RA	Interleukin-10 receptor subunit alpha	Q13651	5	83.3	201	34.8	2.72	151.4	6	2.72	140.3
IL15	Interleukin-15	P40933	3	75	112	69.1	2.07	184.7	5	2.04	138.9
IL17A	Interleukin-17A (IL-17) (IL-17A) (Cytotoxic T-lymphocyte-associated antigen 8) (CTLA-8)	Q16552	6	54.5	85	54.8	2.61	75.7	6	2.61	75.7
IL17RA	Interleukin-17 receptor A	Q96F46	3	60	271	31.3	3.25	168.8	5	3.24	145.4
IL18	Interleukin-18 (IL-18) (Iboctadekin) (Interferon gamma-inducing factor) (IFN-gamma-inducing factor) (Interleukin-1 gamma) (IL-1 gamma)	Q14116	7	58.3	119	61.7	2.4	76.9	7	2.4	76.9
IL1B	Interleukin-1 beta (IL-1 beta) (Catabolin)	P01584	20	71.4	148	55	2.23	93.4	20	2.23	93.4
IL1R1	Interleukin-1 receptor type 1	P14778	3	60	309	54.3	2.73	71	3	2.73	71
IL1RN	Interleukin-1 receptor antagonist protein	P18510	4	100	142	80.2	2.5	84.5	7	2.47	64.7
IL22	Interleukin-22	Q9GZX6	3	50	141	78.8	2.37	199.1	8	2.43	103.5
IL2RB	Interleukin-2 receptor subunit beta	P14784	5	83.3	176	31.9	2.75	176	17	3.44	114.3
IL2RG	Cytokine receptor common subunit gamma (Interleukin-2 receptor subunit gamma) (IL-2 receptor subunit gamma) (IL-2R subunit gamma) (IL-2RG) (gammaC) (p64) (CD antigen CD132)	P31785	6	85.7	191	51.8	2.78	93.1	6	2.78	93.1
IL34	Interleukin-34	Q6ZMJ4	3	75	160	66.1	2.49	197.7	5	2.46	121.9
ＩＬ4	Interleukin-4 (IL4)	P05112	17	94.4	124	81	2.31	67.7	17	2.31	67.7
IL5	Interleukin-5	P05113	3	100	106	79.1	2.55	102.5	8	2.55	76.3
IL5RA	Interleukin-5 receptor subunit alpha	Q01344	3	60	305	72.6	2.67	185.8	4	2.64	143.9
IL7R	Interleukin-7 receptor subunit alpha	P16871	4	100	193	42	2.58	150.4	6	2.53	123.3
IMPA2	Inositol monophosphatase 2	O14732	5	100	189	65.6	2.74	118.5	10	2.63	99.6
ISG15	Ubiquitin-like protein ISG15 (Interferon-induced 15 kDa protein) (Interferon-induced 17 kDa protein) (IP17) (Ubiquitin cross-reactive protein) (hUCRP)	P05161	9	100	75	45.5	2.31	103.6	9	2.31	103.6
ITGA2B	Integrin alpha-IIb (GPalpha IIb) (GPIIb) (Platelet membrane glycoprotein IIb) (CD antigen CD41) [Cleaved into: Integrin alpha-IIb heavy chain; Integrin alpha-IIb light chain, form 1; Integrin alpha-IIb light chain, form 2]	P08514	27	100	452	43.5	2.65	238	27	2.65	238
ITGAM	Integrin alpha-M (CD11 antigen-like family member B) (CR-3 alpha chain) (Cell surface glycoprotein MAC-1 subunit alpha) (Leukocyte adhesion receptor MO1) (Neutrophil adherence receptor) (CD antigen CD11b)	P11215	13	100	176	15.3	2.3	64.6	13	2.3	64.6
ITGAV	Integrin alpha-V	P06756	10	66.7	833	79.5	3.17	139.5	10	3.17	139.5
ITGAX	Integrin alpha-X	P20702	4	57.1	1080	92.9	3.38	87.5	4	3.38	87.5
ITGB1BP1	Integrin beta-1-binding protein 1	O14713	3	100	111	55.5	2.41	107.1	9	2.65	70
ITGB2	Integrin beta-2	P05107	4	23.5	673	87.5	3.61	156.8	11	3.6	86.1
ITGB3	Integrin beta-3	P05106	6	13	687	87.2	3.17	108.5	6	3.17	108.5
ITPA	Inosine triphosphate pyrophosphatase	Q9BY32	4	100	187	96.4	1.9	124.3	9	2.21	86.8
ITPKA	Inositol-trisphosphate 3-kinase A	P23677	3	75	265	57.5	2.01	83.5	4	1.87	64
IZUMO1	Izumo sperm-egg fusion protein 1	Q8IYV9	4	57.1	233	66.6	2.62	88	6	2.45	85.6
JAK1	Tyrosine-protein kinase JAK1	P23458	17	73.9	204	17.7	2.15	146.1	17	2.15	146.1
JMJD6	Bifunctional arginine demethylase and lysyl-hydroxylase	Q6NYC1	5	100	333	82.6	2.17	57	7	2.04	51.4
KARS	Lysine--tRNA ligase	Q15046	4	57.1	504	84.4	2.49	176	7	2.64	198.8
KAT2B	Histone acetyltransferase KAT2B	Q92831	14	87.5	106	12.7	2.16	173.2	14	2.16	173.2
KDM1A	Lysine-specific histone demethylase 1A (EC 1.-.-.-) (BRAF35-HDAC complex protein BHC110) (Flavin-containing amine oxidase domain-containing protein 2)	O60341	40	72.7	660	77.5	3.02	207.5	40	3.02	207.5
KDM1B	Lysine-specific histone demethylase 1B (EC 1.-.-.-) (Flavin-containing amine oxidase domain-containing protein 1) (Lysine-specific histone demethylase 2)	Q8NB78	10	100	558	67.9	2.48	162.8	10	2.48	162.8
KDM4C	Lysine-specific demethylase 4C (EC 1.14.11.-) (Gene amplified in squamous cell carcinoma 1 protein) (GASC-1 protein) (JmjC domain-containing histone demethylation protein 3C) (Jumonji domain-containing protein 2C)	Q9H3R0	6	85.7	338	32	2.04	284.3	6	2.04	284.3
KDM4D	Lysine-specific demethylase 4D (EC 1.14.11.-) (JmjC domain-containing histone demethylation protein 3D) (Jumonji domain-containing protein 2D)	Q6B0I6	246	93.5	329	62.9	1.46	273	246	1.46	273
KDM7A	Lysine-specific demethylase 7A (EC 1.14.11.-) (JmjC domain-containing histone demethylation protein 1D) (Lysine-specific demethylase 7)	Q6ZMT4	6	100	366	38.9	2.62	179.3	6	2.62	179.3
KDM8	Bifunctional peptidase and arginyl-hydroxylase JMJD5	Q8N371	11	64.7	233	56	1.73	151.7	11	1.73	151.7
KEAP1	Kelch-like ECH-associated protein 1 (Cytosolic inhibitor of Nrf2) (INrf2) (Kelch-like protein 19)	Q14145	19	76	284	45.5	2.1	127.3	19	2.1	127.3
KHK	Ketohexokinase (KHK)	P50053	13	100	294	98.7	2.42	116	13	2.42	116
KIR2DL2	Killer cell immunoglobulin-like receptor 2DL2	P43627	3	100	196	56.3	2.97	122.4	4	2.98	98.5
KIR3DL1	Killer cell immunoglobulin-like receptor 3DL1	P43629	4	66.7	232	52.3	2.08	324.7	4	2.08	324.7
KLHL11	Kelch-like protein 11	Q9NVR0	3	100	228	32.2	2.83	242.8	3	2.83	242.8
KLK3	Prostate-specific antigen	P07288	4	100	237	90.8	3.1	81.5	5	3.12	60.7
KLK4	Kallikrein-4 (EC 3.4.21.-) (Enamel matrix serine proteinase 1) (Kallikrein-like protein 1) (KLK-L1) (Prostase) (Serine protease 17)	Q9Y5K2	6	85.7	223	87.8	1.9	143.2	6	1.9	143.2
KLK6	Kallikrein-6	Q92876	11	100	221	90.6	1.87	95.7	11	1.87	95.7
KLK7	Kallikrein-7	P49862	7	87.5	221	87.4	2.15	133.9	9	2.27	127.7
KLRD1	Natural killer cells antigen CD94	Q13241	4	100	121	67.6	3.23	87	7	3.32	80.2
KLRK1	NKG2-D type II integral membrane protein	P26718	5	100	122	56.5	2.43	89.1	11	2.34	78.6
KMT5A	N-lysine methyltransferase KMT5A (EC 2.1.1.-) (H4-K20-HMTase KMT5A) (Histone-lysine N-methyltransferase KMT5A) (EC 2.1.1.43) (Lysine N-methyltransferase 5A) (Lysine-specific methylase 5A) (PR/SET domain-containing protein 07) (PR-Set7) (PR/SET07) (SET domain-containing protein 8)	Q9NQR1	12	100	142	36.1	1.87	63.8	12	1.87	63.8
KPNA1	Importin subunit alpha-5	P52294	3	100	422	78.4	2.47	128.4	5	2.46	112.6
KPNA2	Importin subunit alpha-1	P52292	4	44.4	422	79.8	2.3	137.1	6	2.4	126.5
KRAS	GTPase KRas (K-Ras 2) (Ki-Ras) (c-K-ras) (c-Ki-ras) [Cleaved into: GTPase KRas, N-terminally processed]	P01116	28	58.3	163	86.2	1.66	83.6	28	1.66	83.6
KREMEN1	Kremen protein 1	Q96MU8	4	80	220	46.5	2.68	137.1	4	2.68	137.1
KYAT1	Kynurenine--oxoglutarate transaminase 1	Q16773	3	33.3	419	99.3	1.52	1100.2	6	1.52	502.2
L3MBTL1	Lethal(3)malignant brain tumor-like protein 1 (H-l(3)mbt) (H-l(3)mbt protein) (L(3)mbt-like) (L(3)mbt protein homolog) (L3MBTL1)	Q9Y468	16	84.2	313	41.6	1.98	139.3	16	1.98	139.3
LALBA	Alpha-lactalbumin (Lactose synthase B protein) (Lysozyme-like protein 7)	P00709	6	100	119	83.8	1.79	73.8	6	1.79	73.8
LAMTOR3	Ragulator complex protein LAMTOR3	Q9UHA4	11	100	116	93.5	2.32	87.7	14	2.46	87.7
LAMTOR5	Ragulator complex protein LAMTOR5	O43504	11	91.7	88	96.7	2.43	65.3	11	2.43	65.3
LCMT1	Leucine carboxyl methyltransferase 1	Q9UIC8	3	100	204	61.1	2.2	257.7	8	2.01	207.6
LCN2	Neutrophil gelatinase-associated lipocalin (NGAL) (25 kDa alpha-2-microglobulin-related subunit of MMP-9) (Lipocalin-2) (Oncogene 24p3) (Siderocalin LCN2) (p25)	P80188	42	95.5	171	86.4	2.38	96.3	42	2.38	96.3
LDHA	L-lactate dehydrogenase A chain (LDH-A) (EC 1.1.1.27) (Cell proliferation-inducing gene 19 protein) (LDH muscle subunit) (LDH-M) (Renal carcinoma antigen NY-REN-59)	P00338	16	88.9	331	99.7	2.36	140.5	16	2.36	140.5
LGALS1	Galectin-1 (LGALS1)	P09382	26	100	131	97	1.93	89.7	26	1.93	89.7
LGALS2	Galectin-2	P05162	4	100	128	97	2.43	128.8	8	2.43	77.4
LGALS3	Galectin-3 (Gal-3) (35 kDa lectin) (Carbohydrate-binding protein 35) (CBP 35) (Galactose-specific lectin 3) (Galactoside-binding protein) (GALBP) (IgE-binding protein) (L-31) (Laminin-binding protein) (Lectin L-29) (Mac-2 antigen)	P17931	37	90.2	134	53.6	1.53	180	37	1.53	180
LGALS7	Galectin-7	P47929	15	100	132	97	1.9	117.1	15	1.9	117.1
LGMN	Legumain (EC 3.4.22.34) (Asparaginyl endopeptidase) (Protease, cysteine 1)	Q99538	4	66.7	260	60	2.83	184.6	4	2.83	184.6
LIF	Leukemia inhibitory factor	P15018	3	100	159	78.7	3.33	126.6	5	3.3	100
LMO2	Rhombotin-2	P25791	4	100	123	77.8	2.7	45.6	7	2.74	43.8
LTA4H	Leukotriene A-4 hydrolase (LTA4H)	P09960	51	98.1	603	98.9	1.98	240.6	51	1.98	240.6
LTC4S	Leukotriene C4 synthase (LTC4S)	Q16873	13	86.7	139	92.7	2.65	158.9	13	2.65	158.9
LTF	Lactotransferrin (Lactoferrin) (EC 3.4.21.-) (Growth-inhibiting protein 12) (Talalactoferrin) [Cleaved into: Lactoferricin-H (Lfcin-H); Kaliocin-1; Lactoferroxin-A; Lactoferroxin-B; Lactoferroxin-C]	P02788	21	84	310	43.7	2.34	66.2	21	2.34	66.2
LYRM4	LYR motif-containing protein 4	Q9HD34	4	100	73	80.2	3.08	157	9	3.12	130
LYZ	Lysozyme C (EC 3.2.1.17) (1,4-beta-N-acetylmuramidase C)	P61626	199	97.1	130	87.8	1.82	103.8	199	1.82	103.8
MAD2L1	Mitotic spindle assembly checkpoint protein MAD2A	Q13257	5	100	192	93.7	2.63	95.7	9	2.67	89.3
MAD2L2	Mitotic spindle assembly checkpoint protein MAD2B	Q9UI95	4	36.4	144	68.2	1.78	144.9	4	1.78	144.9
MAGOH	Protein mago nashi homolog	P61326	6	100	142	97.3	2.57	111.2	6	2.57	111.2
MAOA	Amine oxidase [flavin-containing] A	P21397	3	75	391	74.2	2.51	250.4	4	2.67	230
MAOB	Amine oxidase [flavin-containing] B (EC 1.4.3.4) (Monoamine oxidase type B) (MAO-B)	P27338	40	100	493	94.8	2.03	222.1	40	2.03	222.1
MAP1LC3A	Microtubule-associated proteins 1A/1B light chain 3A (Autophagy-related protein LC3 A) (Autophagy-related ubiquitin-like modifier LC3 A) (MAP1 light chain 3-like protein 1) (MAP1A/MAP1B light chain 3 A) (MAP1A/MAP1B LC3 A) (Microtubule-associated protein 1 light chain 3 alpha)	Q9H492	6	100	112	92.6	2.17	76.8	6	2.17	76.8
MAP1LC3B	Microtubule-associated proteins 1A/1B light chain 3B (Autophagy-related protein LC3 B) (Autophagy-related ubiquitin-like modifier LC3 B) (MAP1 light chain 3-like protein 2) (MAP1A/MAP1B light chain 3 B) (MAP1A/MAP1B LC3 B) (Microtubule-associated protein 1 light chain 3 beta)	Q9GZQ8	17	100	107	85.6	2.02	64.9	17	2.02	64.9
MAP1LC3C	Microtubule-associated proteins 1A/1B light chain 3C	Q9BXW4	4	100	113	76.9	2.38	83.5	11	2.25	73.8
MAPK1	Mitogen-activated protein kinase 1 (MAP kinase 1) (MAPK 1) (EC 2.7.11.24) (ERT1) (Extracellular signal-regulated kinase 2) (ERK-2) (MAP kinase isoform p42) (p42-MAPK) (Mitogen-activated protein kinase 2) (MAP kinase 2) (MAPK 2)	P28482	34	47.9	311	86.4	2.09	98.2	34	2.09	98.2
MAPK7	Mitogen-activated protein kinase 7	Q13164	6	50	340	41.7	2.19	172	7	2.25	141.8
MAT2A	S-adenosylmethionine synthase isoform type-2 (AdoMet synthase 2) (EC 2.5.1.6) (Methionine adenosyltransferase 2) (MAT 2) (Methionine adenosyltransferase II) (MAT-II)	P31153	6	75	380	96.2	2.06	194.1	6	2.06	194.1
MAT2B	Methionine adenosyltransferase 2 subunit beta	Q9NZL9	3	60	307	91.9	2.81	248.6	7	2.81	220.7
MAX	Protein max	P61244	3	75	76	47.5	2.27	134.6	5	2.3	129.4
MB21D1	Cyclic GMP-AMP synthase (cGAMP synthase) (cGAS) (h-cGAS) (EC 2.7.7.86) (2'3'-cGAMP synthase) (Mab-21 domain-containing protein 1)	Q8N884	6	30	358	68.6	2.53	104.9	6	2.53	104.9
MCL1	Induced myeloid leukemia cell differentiation protein Mcl-1	Q07820	28	63.6	147	42	2.25	54.7	28	2.25	54.7
MDH2	Malate dehydrogenase, mitochondrial (EC 1.1.1.37)	P40926	7	100	314	92.9	2.19	247.4	7	2.19	247.4
ME2	NAD-dependent malic enzyme, mitochondrial (NAD-ME) (EC 1.1.1.38) (Malic enzyme 2)	P23368	10	100	551	94.3	2.36	119	10	2.36	119
METAP1	Methionine aminopeptidase 1 (METAP1)	P53582	28	96.6	295	76.6	1.67	259.3	28	1.67	259.3
METAP2	Methionine aminopeptidase 2 (MAP 2) (MetAP 2) (EC 3.4.11.18) (Initiation factor 2-associated 67 kDa glycoprotein) (p67) (p67eIF2) (Peptidase M)	P50579	21	87.5	324	67.8	1.92	227.8	21	1.92	227.8
MGLL	Monoglyceride lipase (MGL) (EC 3.1.1.23) (HU-K5) (Lysophospholipase homolog) (Lysophospholipase-like) (Monoacylglycerol lipase) (MAGL)	Q99685	5	62.5	278	91.7	2.14	156.6	5	2.14	156.6
MGMT	Methylated-DNA--protein-cysteine methyltransferase (EC 2.1.1.63) (6-O-methylguanine-DNA methyltransferase) (MGMT) (O-6-methylguanine-DNA-alkyltransferase)	P16455	7	100	120	58	2.56	93.9	7	2.56	93.9
MIEF1	Mitochondrial dynamics protein MID51	Q9NQG6	5	71.4	328	70.8	2.25	90.3	9	2.18	75.7
MIF	Macrophage migration inhibitory factor	P14174	65	90.3	114	100	1.81	161.3	65	1.81	161.3
MLST8	Target of rapamycin complex subunit LST8 (TORC subunit LST8) (G protein beta subunit-like) (Gable) (Protein GbetaL) (Mammalian lethal with SEC13 protein 8) (mLST8)	Q9BVC4	8	100	316	96.9	3.38	219.2	16	3.38	218
MME	Neprilysin (EC 3.4.24.11) (Atriopeptidase) (Common acute lymphocytic leukemia antigen) (CALLA) (Enkephalinase) (Neutral endopeptidase 24.11) (NEP) (Neutral endopeptidase) (Skin fibroblast elastase) (SFE) (CD antigen CD10)	P08473	9	100	696	92.8	2.21	193.4	9	2.21	193.4
MMP10	Stromelysin-2	P09238	3	100	159	33.4	2.03	214.7	4	2.05	184.5
MMP13	Collagenase 3 (EC 3.4.24.-) (Matrix metalloproteinase-13) (MMP-13)	P45452	37	84.1	157	33.3	2.03	93	37	2.03	93
MMP2	72 kDa type IV collagenase	P08253	3	42.9	418	63.3	2.85	174.2	7	2.81	111.4
MMP7	Matrilysin	P09237	3	60	166	62.2	2.2	482.6	4	2.23	470.3
MMP8	Neutrophil collagenase (MMP8)	P22894	24	96	157	33.6	1.86	96.1	24	1.86	96.1
MOB1A	MOB kinase activator 1A	Q9H8S9	6	66.7	172	79.6	2.36	131.9	6	2.36	131.9
MPO	Myeloperoxidase (MPO) (EC 1.11.2.2) [Cleaved into: Myeloperoxidase; 89 kDa myeloperoxidase; 84 kDa myeloperoxidase; Myeloperoxidase light chain; Myeloperoxidase heavy chain]	P05164	14	93.3	462	62	2.26	250.1	14	2.26	250.1
MR1	Major histocompatibility complex class I-related gene protein (MHC class I-related gene protein) (Class I histocompatibility antigen-like protein)	Q95460	26	83.9	228	66.9	2.36	124.6	26	2.36	124.6
MSH3	DNA mismatch repair protein Msh3	P20585	4	100	448	39.4	3.25	193.1	4	3.25	193.1
MSN	Moesin	P26038	3	100	294	51	2.7	115.6	4	2.5	117.8
MTAP	S-methyl-5'-thioadenosine phosphorylase (EC 2.4.2.28) (5'-methylthioadenosine phosphorylase) (MTA phosphorylase) (MTAP) (MTAPase)	Q13126	8	80	215	76	1.9	152.5	8	1.9	152.5
MTERF1	Transcription termination factor 1, mitochondrial (Mitochondrial transcription termination factor 1) (mTERF) (mTERF1)	Q99551	8	100	297	74.4	2.6	85.9	8	2.6	85.9
MTHFD1	C-1-tetrahydrofolate synthase, cytoplasmic	P11586	4	100	295	31.6	2.15	559.9	4	2.15	559.9
MTHFS	5-formyltetrahydrofolate cyclo-ligase	P49914	4	100	163	80.3	2.15	237.8	4	2.15	237.8
MTMR2	Myotubularin-related protein 2	Q13614	4	80	512	79.6	2.18	364.8	5	2.26	239.8
MYOC	Myocilin	Q99972	3	100	259	51.4	2.05	292.6	3	2.05	292.6
NAA50	N-alpha-acetyltransferase 50	Q9GZZ1	4	100	151	89.3	2.29	169.3	10	2.24	125.3
NABP2	SOSS complex subunit B1	Q9BQ15	4	80	104	49.3	2.49	65	6	2.55	47.8
NAGA	Alpha-N-acetylgalactosaminidase (EC 3.2.1.49) (Alpha-galactosidase B)	P17050	7	100	387	94.2	1.83	427.6	7	1.83	427.6
NAMPT	Nicotinamide phosphoribosyltransferase (NAmPRTase) (Nampt) (EC 2.4.2.12) (Pre-B-cell colony-enhancing factor 1) (Pre-B cell-enhancing factor) (Visfatin)	P43490	47	90.4	430	87.6	1.89	323.2	47	1.89	323.2
NANP	N-acylneuraminate-9-phosphatase	Q8TBE9	3	100	235	94.8	2.43	243.9	5	2.54	123.1
NCBP1	Nuclear cap-binding protein subunit 1 (80 kDa nuclear cap-binding protein) (CBP80) (NCBP 80 kDa subunit)	Q09161	7	87.5	497	62.9	2.22	172.2	7	2.22	172.2
NCBP2	Nuclear cap-binding protein subunit 2	P52298	6	75	145	92.9	2.48	148.9	9	2.54	150.9
NDP	Norrin (Norrie disease protein) (X-linked exudative vitreoretinopathy 2 protein)	Q00604	7	100	99	74.4	2.6	87	7	2.6	87
NDRG2	Protein NDRG2	Q9UN36	3	100	279	75.2	2.32	312.5	7	2.37	216.1
NECTIN1	Nectin-1	Q15223	5	83.3	300	58	2.97	138	9	3.03	130
NEDD4L	E3 ubiquitin-protein ligase NEDD4-like	Q96PU5	4	80	308	31.6	2.76	77.1	6	2.91	67.8
NEDD8	NEDD8 (Neddylin) (Neural precursor cell expressed developmentally down-regulated protein 8) (NEDD-8) (Ubiquitin-like protein Nedd8)	Q15843	12	80	76	93.8	2.75	43.5	12	2.75	43.5
NEK7	Serine/threonine-protein kinase Nek7	Q8TDX7	3	75	158	52.3	2.86	82.6	6	3.06	58.2
NF2	Merlin	P35240	4	80	291	48.9	2.36	160.8	7	2.36	121.4
NFATC2	Nuclear factor of activated T-cells, cytoplasmic 2 (NF-ATc2) (NFATc2) (NFAT pre-existing subunit) (NF-ATp) (T-cell transcription factor NFAT1)	Q13469	7	87.5	280	30.3	2.85	44.3	7	2.85	44.3
NFKB1	Nuclear factor NF-kappa-B p105 subunit	P19838	3	75	311	32.1	3	119.3	6	3.29	99.3
NFYB	Nuclear transcription factor Y subunit beta	P25208	3	100	87	42	2.08	246.8	3	2.08	246.8
NHEJ1	Non-homologous end-joining factor 1	Q9H9Q4	4	50	224	74.9	5.06	114.9	17	4.38	57.9
NME1	Nucleoside diphosphate kinase A (NDK A) (NDP kinase A) (EC 2.7.4.6) (Granzyme A-activated DNase) (GAAD) (Metastasis inhibition factor nm23) (NM23-H1) (Tumor metastatic process-associated protein)	P15531	6	85.7	148	97.4	2.28	101.3	6	2.28	101.3
NME2	Nucleoside diphosphate kinase B	P22392	5	100	150	98.7	1.9	158.9	15	1.9	141.5
NMRAL1	NmrA-like family domain-containing protein 1	Q9HBL8	4	80	292	97.7	2.24	141.9	5	2.33	120
NMT1	Glycylpeptide N-tetradecanoyltransferase 1 (EC 2.3.1.97) (Myristoyl-CoA:protein N-myristoyltransferase 1) (NMT 1) (Type I N-myristoyltransferase) (Peptide N-myristoyltransferase 1)	P30419	5	71.4	381	76.8	1.73	264.6	5	1.73	264.6
NLGN4X	Neuroligin-4, X-linked	Q8N0W4	3	100	375	46	2.9	205.5	6	2.9	145.8
NO66	Bifunctional lysine-specific demethylase and histidyl-hydroxylase NO66 (EC 1.14.11.-) (EC 1.14.11.27) (60S ribosomal protein L8 histidine hydroxylase) (Histone lysine demethylase NO66) (Myc-associated protein with JmjC domain) (Nucleolar protein 66) (hsNO66) (Ribosomal oxygenase NO66) (ROX)	Q9H6W3	7	70	456	71.1	2.34	201.6	7	2.34	201.6
NOS3	Nitric oxide synthase, endothelial	P29474	21	91.3	359	29.8	2.16	170.8	21	2.16	170.8
NPR3	Atrial natriuretic peptide receptor 3	P17342	4	100	354	65.4	2.55	111.6	7	2.5	97.4
NQO1	NAD(P)H dehydrogenase [quinone] 1	P15559	15	93.8	269	98.5	2.26	162.8	15	2.26	162.8
NQO2	Ribosyldihydronicotinamide reductase	P16083	44	68.8	230	99.6	1.84	193.1	44	1.84	193.1
NR1D2	Nuclear receptor subfamily 1 group D member 2	Q14995	4	100	174	30.1	2.14	105.4	7	2.25	67
NR1H3	Oxysterols receptor LXR-alpha (Liver X receptor alpha) (Nuclear receptor subfamily 1 group H member 3)	Q13133	6	85.7	198	44.3	2.31	177.1	6	2.31	177.1
NR1H4	Bile acid receptor (Farnesoid X-activated receptor) (Farnesol receptor HRR-1) (Nuclear receptor subfamily 1 group H member 4) (Retinoid X receptor-interacting protein 14) (RXR-interacting protein 14)	Q96RI1	39	60	227	46.7	2.26	67.4	39	2.26	67.4
NR3C2	Mineralocorticoid receptor (NR3C2)	P08235	22	95.7	148	15	1.97	100.8	22	1.97	100.8
NR5A1	Steroidogenic factor 1	Q13285	4	100	200	43.4	2.58	188.6	5	2.48	158.8
NT5C	5'(3')-deoxyribonucleotidase, cytosolic type	Q8TCD5	4	100	192	95.5	1.38	135.1	7	1.31	120
NT5C2	Cytosolic purine 5'-nucleotidase (EC 3.1.3.5) (Cytosolic 5'-nucleotidase II)	P49902	14	82.4	393	70.1	2.07	212.8	14	2.07	212.8
NT5C3A	Cytosolic 5'-nucleotidase 3A	Q9H0P0	3	100	273	81.3	2.73	367.6	3	2.73	367.6
NT5E	5'-nucleotidase	P21589	5	83.3	523	91.1	1.74	133.4	5	1.74	133.4
NT5M	5'(3')-deoxyribonucleotidase, mitochondrial	Q9NPB1	16	88.9	194	98.5	1.73	244.8	16	1.73	244.8
NTF3	Neurotrophin-3	P20783	3	75	108	42	2.43	151.9	4	2.48	141.3
NTMT1	N-terminal Xaa-Pro-Lys N-methyltransferase 1 (EC 2.1.1.244) (Alpha N-terminal protein methyltransferase 1A) (Methyltransferase-like protein 11A) (N-terminal RCC1 methyltransferase) (X-Pro-Lys N-terminal protein methyltransferase 1A) (NTM1A) [Cleaved into: N-terminal Xaa-Pro-Lys N-methyltransferase 1, N-terminally processed]	Q9BV86	8	88.9	222	99.6	1.67	377.8	8	1.67	377.8
NUDT1	7,8-dihydro-8-oxoguanine triphosphatase (NUDT1)	P36639	34	97.1	150	83.8	1.62	90.1	34	1.62	90.1
NUDT16	U8 snoRNA-decapping enzyme	Q96DE0	5	55.6	178	91.3	2.11	171.4	8	2.26	117.3
NUDT2	Bis(5'-nucleosyl)-tetraphosphatase [asymmetrical]	P50583	3	100	144	98	2.3	380.9	6	2.5	162.6
NUDT21	Cleavage and polyadenylation specificity factor subunit 5 (Cleavage and polyadenylation specificity factor 25 kDa subunit) (CFIm25) (CPSF 25 kDa subunit) (Nucleoside diphosphate-linked moiety X motif 21) (Nudix motif 21) (Pre-mRNA cleavage factor Im 25 kDa subunit)	O43809	6	54.5	194	85.5	2.45	125.4	6	2.45	125.4
NUDT5	ADP-sugar pyrophosphatase (EC 3.6.1.13) (8-oxo-dGDP phosphatase) (EC 3.6.1.58) (Nucleoside diphosphate-linked moiety X motif 5) (Nudix motif 5) (YSA1H)	Q9UKK9	7	100	195	89	2.22	171	7	2.22	171
NXT1	NTF2-related export protein 1	Q9UKK6	3	100	136	97.1	2.7	177	4	2.88	144.2
OARD1	O-acetyl-ADP-ribose deacetylase 1	Q9Y530	3	100	139	91.4	1.38	203.1	7	1.44	158.9
OAT	Ornithine aminotransferase, mitochondrial (EC 2.6.1.13) (Ornithine delta-aminotransferase) (Ornithine--oxo-acid aminotransferase) [Cleaved into: Ornithine aminotransferase, hepatic form; Ornithine aminotransferase, renal form]	P04181	7	100	402	91.6	2.28	231.8	7	2.28	231.8
OGG1	N-glycosylase/DNA lyase [Includes: 8-oxoguanine DNA glycosylase (EC 3.2.2.-); DNA-(apurinic or apyrimidinic site) lyase (AP lyase) (EC 4.2.99.18)]	O15527	27	96.4	240	69.6	2.27	129.4	27	2.27	129.4
OLR1	Oxidized low-density lipoprotein receptor 1 (Ox-LDL receptor 1) (C-type lectin domain family 8 member A) (Lectin-like oxidized LDL receptor 1) (LOX-1) (Lectin-like oxLDL receptor 1) (hLOX-1) (Lectin-type oxidized LDL receptor 1) [Cleaved into: Oxidized low-density lipoprotein receptor 1, soluble form]	P78380	6	100	126	46.2	2.16	133.8	11	2.14	88.6
ORM2	Alpha-1-acid glycoprotein 2	P19652	4	100	170	84.6	2.16	200.4	7	2.16	145.2
OTC	Ornithine carbamoyltransferase, mitochondrial - P00480 (OTC_HUMAN)	P00480	4	100	320	90.4	2.19	272.1	5	2.27	223.3
OTUB1	Ubiquitin thioesterase OTUB1	Q96FW1	3	42.9	193	71.2	2.93	169.7	7	3.28	188.4
OXSM	3-oxoacyl-[acyl-carrier-protein] synthase, mitochondrial	Q9NWU1	3	100	421	91.7	1.84	335.6	4	1.79	278.3
P2RX3	P2X purinoceptor 3	P56373	6	60	320	80.6	3.1	123.8	9	3.08	110
PACSIN2	Protein kinase C and casein kinase substrate in neurons protein 2	Q9UNF0	4	100	284	58.4	2.52	227.7	7	2.51	167.5
PADI4	Protein-arginine deiminase type-4 (EC 3.5.3.15) (HL-60 PAD) (Peptidylarginine deiminase IV) (Protein-arginine deiminase type IV)	Q9UM07	9	50	439	66.2	2.3	331.3	9	2.3	331.3
PAH	Phenylalanine-4-hydroxylase (PAH) (EC 1.14.16.1) (Phe-4-monooxygenase)	P00439	15	88.2	305	67.5	2.03	99.4	15	2.03	99.4
PAK4	Serine/threonine-protein kinase PAK 4 (EC 2.7.11.1) (p21-activated kinase 4) (PAK-4)	O96013	23	88.5	289	48.9	2.39	90.7	23	2.39	90.7
PAPSS1	Bifunctional 3'-phosphoadenosine 5'-phosphosulfate synthase 1	O43252	4	50	390	62.5	2	219	8	2	164.1
PARG	Poly(ADP-ribose) glycohydrolase (EC 3.2.1.143)	Q86W56	5	41.7	414	42.4	2.04	492.6	5	2.04	492.6
PARK2	E3 ubiquitin-protein ligase parkin (Parkin) (EC 6.3.2.-) (Parkinson juvenile disease protein 2) (Parkinson disease protein 2)	O60260	7	87.5	210	45.2	2.29	71.4	7	2.29	71.4
PARK7	Protein deglycase DJ-1	Q99497	45	100	185	97.9	1.5	206.3	45	1.5	206.3
PARVA	Alpha-parvin (Actopaxin) (CH-ILKBP) (Calponin-like integrin-linked kinase-binding protein) (Matrix-remodeling-associated protein 2)	Q9NVD7	7	100	124	33.3	1.82	99.1	7	1.82	99.1
PBRM1	Protein polybromo-1 (hPB1) (BRG1-associated factor 180) (BAF180) (Polybromo-1D)	Q86U86	15	71.4	110	6.5	1.86	97.7	15	1.86	97.7
PCK1	Phosphoenolpyruvate carboxykinase, cytosolic [GTP] (PEPCK-C) (EC 4.1.1.32)	P35558	6	85.7	455	73.2	2.17	242.9	6	2.17	242.9
PCNA	Proliferating cell nuclear antigen	P12004	25	96.2	184	70.5	2.51	89.3	25	2.51	89.3
PCTP	Phosphatidylcholine transfer protein	Q9UKL6	3	100	203	94.9	2.73	356.5	5	2.8	197.4
PDCD10	Programmed cell death protein 10 (Cerebral cavernous malformations 3 protein) (TF-1 cell apoptosis-related protein 15)	Q9BUL8	6	60	195	92	2.5	55.5	6	2.5	55.5
PDCD6	Programmed cell death protein 6 (Apoptosis-linked gene 2 protein) (Probable calcium-binding protein ALG-2)	O75340	9	90	163	85.3	2.52	40.4	9	2.52	40.4
PDCD6IP	Programmed cell death 6-interacting protein (PDCD6-interacting protein) (ALG-2-interacting protein 1) (ALG-2-interacting protein X) (Hp95)	Q8WUM4	6	37.5	697	80.3	2.64	274.3	6	2.64	274.3
PDE10A	cAMP and cAMP-inhibited cGMP 3',5'-cyclic phosphodiesterase 10A (EC 3.1.4.17) (EC 3.1.4.35)	Q9Y233	81	97.6	302	38.8	2.11	120.7	81	2.11	120.7
PDE12	2',5'-phosphodiesterase 12	Q6L8Q7	3	100	387	63.5	1.8	314.4	3	1.8	314.4
PDE1B	Calcium/calmodulin-dependent 3',5'-cyclic nucleotide phosphodiesterase 1B	Q01064	6	85.7	294	54.9	1.99	257.7	9	1.96	224
PDE2A	cGMP-dependent 3',5'-cyclic phosphodiesterase (EC 3.1.4.17) (Cyclic GMP-stimulated phosphodiesterase) (CGS-PDE) (cGSPDE)	O00408	21	91.3	309	32.8	1.89	167.7	21	1.89	167.7
PDE4A	cAMP-specific 3',5'-cyclic phosphodiesterase 4A	P27815	3	60	333	37.6	2.4	448.9	6	2.4	279.2
PDE4B	cAMP-specific 3',5'-cyclic phosphodiesterase 4B (EC 3.1.4.53) (DPDE4) (PDE32)	Q07343	32	86.5	323	43.9	2.2	129.6	32	2.2	129.6
PDE4D	cAMP-specific 3',5'-cyclic phosphodiesterase 4D (EC 3.1.4.53) (DPDE3) (PDE43)	Q08499	40	97.6	318	39.3	2.06	165.4	40	2.06	165.4
PDE6D	Retinal rod rhodopsin-sensitive cGMP 3',5'-cyclic phosphodiesterase subunit delta (GMP-PDE delta) (Protein p17)	O43924	10	47.6	147	98	2.03	93.5	10	2.03	93.5
PDE7A	High affinity cAMP-specific 3',5'-cyclic phosphodiesterase 7A	Q13946	4	100	317	65.8	2.09	490.1	4	2.09	490.1
PDE9A	High affinity cGMP-specific 3',5'-cyclic phosphodiesterase 9A (PDE9A)	O76083	21	100	319	53.8	2.52	206.1	21	2.52	206.1
PDGFB	Platelet-derived growth factor subunit B	P01127	4	80	95	39.4	2.28	118	5	2.28	93.6
PDHA1	Pyruvate dehydrogenase E1 component subunit alpha, somatic form, mitochondrial (EC 1.2.4.1) (PDHE1-A type I)	P08559	5	71.4	361	92.6	2.25	240.6	5	2.25	240.6
PDHB	Pyruvate dehydrogenase E1 component subunit beta, mitochondrial (PDHE1-B) (EC 1.2.4.1)	P11177	7	100	329	91.6	2.35	230.8	7	2.35	230.8
PDK3	[Pyruvate dehydrogenase (acetyl-transferring)] kinase isozyme 3, mitochondrial	Q15120	4	80	291	71.7	2.55	203.8	5	2.54	182.8
PEBP1	Phosphatidylethanolamine-binding protein 1	P30086	3	100	180	96.3	1.92	340.8	5	1.91	234.6
PEPD	Xaa-Pro dipeptidase	P12955	11	68.8	477	96.8	1.66	407.3	22	1.66	353.4
PF4	Platelet factor 4	P02776	7	100	63	62.4	2.73	43	18	2.82	33.5
PFKFB3	6-phosphofructo-2-kinase/fructose-2,6-bisphosphatase 3 (6PF-2-K/Fru-2,6-P2ase 3) (PFK/FBPase 3) (6PF-2-K/Fru-2,6-P2ase brain/placenta-type isozyme) (Renal carcinoma antigen NY-REN-56) (iPFK-2) [Includes: 6-phosphofructo-2-kinase (EC 2.7.1.105); Fructose-2,6-bisphosphatase (EC 3.1.3.46)]	Q16875	17	94.4	407	78.3	2.54	203.7	17	2.54	203.7
PFKP	ATP-dependent 6-phosphofructokinase, platelet type (ATP-PFK) (PFK-P) (EC 2.7.1.11) (6-phosphofructokinase type C) (Phosphofructo-1-kinase isozyme C) (PFK-C) (Phosphohexokinase)	Q01813	6	100	521	66.5	2.98	145.1	6	2.98	145.1
PFN1	Profilin-1 (Epididymis tissue protein Li 184a) (Profilin I)	P07737	8	72.7	138	98.6	2.08	111.5	8	2.08	111.5
PGA4	Pepsin A-4	P0DJD7	5	100	326	84	2.24	227.6	5	2.24	227.6
PGAM1	Phosphoglycerate mutase 1	P18669	9	100	232	91.3	2.2	141.7	9	2.2	141.7
PGK1	Phosphoglycerate kinase 1 (EC 2.7.2.3) (Cell migration-inducing gene 10 protein) (Primer recognition protein 2) (PRP 2)	P00558	9	47.4	369	88.5	2.14	72.5	9	2.14	72.5
PGLYRP3	Peptidoglycan recognition protein 3	Q96LB9	4	100	163	47.8	2.21	139.3	5	2.19	126.2
PGM1	Phosphoglucomutase-1	P36871	8	80	505	89.9	2.11	272	12	2.08	226.8
PHF5A	PHD finger-like domain-containing protein 5A	Q7RTV0	3	100	85	77.3	2.67	147.6	4	2.46	114.3
PILRA	Paired immunoglobulin-like type 2 receptor alpha	Q9UKJ1	5	100	118	38.9	1.87	116.9	8	1.98	96.1
PIM1	Serine/threonine-protein kinase pim-1	P11309	88	76.5	270	66.8	2.23	140.6	88	2.23	140.6
PIN4	Peptidyl-prolyl cis-trans isomerase NIMA-interacting 4	Q9Y237	3	100	96	73.3	1.03	1301.1	3	1.03	1301.1
PIR	Pirin (EC 1.13.11.24) (Probable quercetin 2,3-dioxygenase PIR) (Probable quercetinase)	O00625	9	100	287	99	2.06	205.8	9	2.06	205.8
PITRM1	Presequence protease, mitochondrial	Q5JRX3	3	100	483	46.6	2.33	511.5	6	2.33	317.5
PKLR	Pyruvate kinase PKLR	P30613	4	40	508	88.5	2.77	208.5	6	2.76	198.6
PKM	Pyruvate kinase	P14618	18	66.7	480	90.6	2.38	108.3	18	2.38	108.3
PLA2G10	Group 10 secretory phospholipase A2	O15496	7	100	122	73.9	1.94	149	7	1.94	149
PLA2G15	Group XV phospholipase A2 (EC 2.3.1.-) (1-O-acylceramide synthase) (ACS) (LCAT-like lysophospholipase) (LLPL) (Lysophospholipase 3) (Lysosomal phospholipase A2) (LPLA2)	Q8NCC3	7	100	375	91	2.6	153.9	7	2.6	153.9
PLA2G2A	Phospholipase A2, membrane associated (EC 3.1.1.4) (GIIC sPLA2) (Group IIA phospholipase A2) (Non-pancreatic secretory phospholipase A2) (NPS-PLA2) (Phosphatidylcholine 2-acylhydrolase 2A)	P14555	17	100	123	85.4	2.14	76.2	17	2.14	76.2
PLA2G7	Platelet-activating factor acetylhydrolase (PAF acetylhydrolase) (EC 3.1.1.47) (1-alkyl-2-acetylglycerophosphocholine esterase) (2-acetyl-1-alkylglycerophosphocholine esterase) (Group-VIIA phospholipase A2) (gVIIA-PLA2) (LDL-associated phospholipase A2) (LDL-PLA(2)) (PAF 2-acylhydrolase)	Q13093	25	96.2	368	83.4	2.08	203	25	2.08	203
PLAU	Urokinase-type plasminogen activator (U-plasminogen activator) (uPA) (EC 3.4.21.73) [Cleaved into: Urokinase-type plasminogen activator long chain A; Urokinase-type plasminogen activator short chain A; Urokinase-type plasminogen activator chain B]	P00749	100	84.7	223	51.7	1.94	90.5	100	1.94	90.5
PMP2	Myelin P2 protein (Peripheral myelin protein 2)	P02689	11	78.6	130	98.5	1.67	176.2	11	1.67	176.2
PNMT	Phenylethanolamine N-methyltransferase	P11086	41	100	255	90.4	2.4	186	41	2.4	186
PNLIP	Pancreatic triacylglycerol lipase	P16233	3	75	449	96.6	2.85	230.6	3	2.85	230.6
PNP	Purine nucleoside phosphorylase	P00491	31	88.6	281	97.2	2.53	69.3	31	2.53	69.3
POLB	DNA polymerase beta (EC 2.7.7.7) (EC 4.2.99.-)	P06746	206	67.5	326	97.3	2.51	58.2	206	2.51	58.2
POLI	DNA polymerase iota (EC 2.7.7.7) (Eta2) (RAD30 homolog B)	Q9UNA4	40	100	307	41.5	2.44	140.3	40	2.44	140.3
POLL	DNA polymerase lambda (Pol Lambda) (EC 2.7.7.7) (EC 4.2.99.-) (DNA polymerase beta-2) (Pol beta2) (DNA polymerase kappa)	Q9UGP5	28	50.9	319	55.5	2.18	71.8	28	2.18	71.8
POLM	DNA-directed DNA/RNA polymerase mu (Pol Mu) (EC 2.7.7.7) (Terminal transferase)	Q9NP87	27	73	227	46	1.8	347.8	27	1.8	347.8
PPARD	Peroxisome proliferator-activated receptor delta (PPAR-delta) (NUCI) (Nuclear hormone receptor 1) (NUC1) (Nuclear receptor subfamily 1 group C member 2) (Peroxisome proliferator-activated receptor beta) (PPAR-beta)	Q03181	21	95.5	200	45.4	2.46	94	21	2.46	94
PPARG	Peroxisome proliferator-activated receptor gamma (PPAR-gamma) (Nuclear receptor subfamily 1 group C member 3)	P37231	41	26.1	267	52.9	2.33	86.3	41	2.33	86.3
PPBP	Platelet basic protein	P02775	3	100	64	50	1.86	154.7	8	1.83	81.9
PPIA	Peptidyl-prolyl cis-trans isomerase A (PPIase A) (EC 5.2.1.8) (Cyclophilin A) (Cyclosporin A-binding protein) (Rotamase A) [Cleaved into: Peptidyl-prolyl cis-trans isomerase A, N-terminally processed]	P62937	95	92.2	161	97.6	1.85	117.3	95	1.85	117.3
PPIB	Peptidyl-prolyl cis-trans isomerase B	P23284	3	100	178	82.4	1.58	223.1	4	1.61	201.9
PPIF	Peptidyl-prolyl cis-trans isomerase F	P30405	32	80	164	92.1	1.43	194.7	32	1.43	194.7
PPIL3	Peptidyl-prolyl cis-trans isomerase-like 3	Q9H2H8	3	100	159	98.8	2.33	261.1	4	2.35	194.8
PPIP5K2	Inositol hexakisphosphate and diphosphoinositol-pentakisphosphate kinase 2	O43314	19	100	317	25.5	1.92	222.9	19	1.92	222.9
PPM1A	Protein phosphatase 1A (EC 3.1.3.16) (Protein phosphatase 2C isoform alpha) (PP2C-alpha) (Protein phosphatase IA)	P35813	9	100	320	83.8	2.19	324	9	2.19	324
PPP1CA	Serine/threonine-protein phosphatase PP1-alpha catalytic subunit	P62136	12	92.3	293	89.1	2.15	165.7	12	2.15	165.7
PPP1CC	Serine/threonine-protein phosphatase PP1-gamma catalytic subunit (PP-1G) (EC 3.1.3.16) (Protein phosphatase 1C catalytic subunit)	P36873	9	100	292	90.4	1.97	166.7	9	1.97	166.7
PPP2CA	Serine/threonine-protein phosphatase 2A catalytic subunit alpha isoform (PP2A-alpha) (EC 3.1.3.16) (Replication protein C) (RP-C)	P67775	15	93.8	288	93.2	2.97	124.3	15	2.97	124.3
PPP2R1A	Serine/threonine-protein phosphatase 2A 65 kDa regulatory subunit A alpha isoform	P30153	12	85.7	578	98.3	2.97	52.2	12	2.97	52.2
PPP2R3B	Serine/threonine-protein phosphatase 2A regulatory subunit B'' subunit beta	Q9Y5P8	3	100	339	59	2.41	198.7	5	2.49	151.3
PPP2R5C	Serine/threonine-protein phosphatase 2A 56 kDa regulatory subunit gamma isoform	Q13362	5	50	369	70.4	3.38	112.1	9	3.46	104.1
PPP3CA	Serine/threonine-protein phosphatase 2B catalytic subunit alpha isoform (EC 3.1.3.16) (CAM-PRP catalytic subunit) (Calmodulin-dependent calcineurin A subunit alpha isoform)	Q08209	8	72.7	317	60.8	2.49	157.8	8	2.49	157.8
PPP3CB	Serine/threonine-protein phosphatase 2B catalytic subunit beta isoform	P16298	3	100	372	70.6	2.56	632.2	3	2.56	632.2
PPP5C	Serine/threonine-protein phosphatase 5 (PP5) (EC 3.1.3.16) (Protein phosphatase T) (PP-T) (PPT)	P53041	14	93.3	303	60.7	1.85	178.7	14	1.85	178.7
PRDX1	Peroxiredoxin-1	Q06830	3	100	173	86.9	2.27	137.6	10	2.2	88.9
PRDX4	Peroxiredoxin-4 (EC 1.11.1.15) (Antioxidant enzyme AOE372) (AOE37-2) (Peroxiredoxin IV) (Prx-IV) (Thioredoxin peroxidase AO372) (Thioredoxin-dependent peroxide reductase A0372)	Q13162	12	100	164	60.5	2.21	128	12	2.21	128
PRDX5	Peroxiredoxin-5, mitochondrial (EC 1.11.1.15) (Alu corepressor 1) (Antioxidant enzyme B166) (AOEB166) (Liver tissue 2D-page spot 71B) (PLP) (Peroxiredoxin V) (Prx-V) (Peroxisomal antioxidant enzyme) (TPx type VI) (Thioredoxin peroxidase PMP20) (Thioredoxin reductase)	P30044	12	100	161	75.2	1.92	86.3	12	1.92	86.3
PRDX6	Peroxiredoxin-6	P30041	3	100	220	98.2	2.46	147.9	9	2.62	91.9
PRIM1	DNA primase small subunit (EC 2.7.7.-) (DNA primase 49 kDa subunit) (p49)	P49642	6	75	278	66.2	2.93	146.6	6	2.93	146.6
PRKAA1	5'-AMP-activated protein kinase catalytic subunit alpha-1	Q13131	6	75	269	48.1	3.33	144	6	3.33	144
PRKACA	cAMP-dependent protein kinase catalytic subunit alpha (PRKACA)	P17612	28	84.8	302	86.3	1.98	101.6	28	1.98	101.6
PRKAG1	5'-AMP-activated protein kinase subunit gamma-1	P54619	10	58.8	298	90	3.25	93.5	10	3.25	93.5
PRKCQ	Protein kinase C theta type	Q04759	4	80	326	46.2	2.38	190.8	4	2.38	190.8
PRL	Prolactin (PRL)	P01236	8	72.7	185	81.5	2.29	137.5	8	2.29	137.5
PRMT3	Protein arginine N-methyltransferase 3	O60678	5	100	281	52.9	2.1	320.3	5	2.1	320.3
PRMT5	Protein arginine N-methyltransferase 5 (EC 2.1.1.320) (72 kDa ICln-binding protein) (Histone-arginine N-methyltransferase PRMT5) (Jak-binding protein 1) (Shk1 kinase-binding protein 1 homolog) (SKB1 homolog) (SKB1Hs) [Cleaved into: Protein arginine N-methyltransferase 5, N-terminally processed]	O14744	10	100	625	98.1	2.46	261.8	10	2.46	261.8
PROCR	Endothelial protein C receptor	Q9UNN8	4	80	168	70.6	1.96	232.4	7	1.96	197.9
PRPF38A	Pre-mRNA-splicing factor 38A	Q8NAV1	3	100	176	56.4	1.86	213	3	1.86	213
PRSS1	Trypsin-1	P07477	4	80	224	90.7	1.87	226.3	8	1.87	168.5
PRSS3	Trypsin-3 (EC 3.4.21.4) (Brain trypsinogen) (Mesotrypsinogen) (Serine protease 3) (Serine protease 4) (Trypsin III) (Trypsin IV)	P35030	12	100	205	67.4	1.74	154.6	12	1.74	154.6
PRSS8	Prostasin (EC 3.4.21.-) (Channel-activating protease 1) (CAP1) (Serine protease 8) [Cleaved into: Prostasin light chain; Prostasin heavy chain]	Q16651	9	100	241	70.3	1.76	112.5	9	1.76	112.5
PRSS57	Serine protease 57	Q6UWY2	4	100	232	82	2.43	226.3	6	2.56	217
PSMB2	Proteasome subunit beta type-2	P49721	12	100	196	97.5	2.18	289.4	12	2.18	289.4
PSMD10	26S proteasome non-ATPase regulatory subunit 10	O75832	3	100	223	98.7	2.43	241.8	3	2.43	241.8
PSPH	Phosphoserine phosphatase	P78330	3	100	165	73.3	2.28	135.5	6	2.28	82.7
PTEN	Phosphatidylinositol 3,4,5-trisphosphate 3-phosphatase and dual-specificity protein phosphatase PTEN	P60484	4	80	268	66.5	2.3	231.9	10	2.37	202.6
PTGDS	Prostaglandin-H2 D-isomerase	P41222	13	81.3	154	91.7	1.64	82.7	13	1.64	82.7
PTGES	Prostaglandin E synthase	O14684	15	100	140	92.1	1.62	360.9	15	1.62	360.9
PTGR2	Prostaglandin reductase 2 (PRG-2) (EC 1.3.1.48) (15-oxoprostaglandin 13-reductase) (Zinc-binding alcohol dehydrogenase domain-containing protein 1)	Q8N8N7	6	100	282	80.3	1.91	221.2	6	1.91	221.2
PTGS2	Prostaglandin G/H synthase 2 (EC 1.14.99.1) (Cyclooxygenase-2) (COX-2) (PHS II) (Prostaglandin H2 synthase 2) (PGH synthase 2) (PGHS-2) (Prostaglandin-endoperoxide synthase 2)	P35354	7	100	551	91.2	2.4	281.5	7	2.4	281.5
PTP4A2	Protein tyrosine phosphatase type IVA 2	Q12974	3	100	155	92.8	3	132.4	3	3	132.4
PTPA	Serine/threonine-protein phosphatase 2A activator	Q15257	4	66.7	249	69.6	2.18	122.5	11	2.38	105.9
PTPN1	Tyrosine-protein phosphatase non-receptor type 1 (PTPN1)	P18031	136	93.8	274	63	2.15	109.1	136	2.15	109.1
PTPN5	Tyrosine-protein phosphatase non-receptor type 5	P54829	4	57.1	280	49.6	1.93	312	4	1.93	312
PUF60	Poly(U)-binding-splicing factor PUF60	Q9UHX1	4	44.4	193	34.5	2.15	215.2	6	2.1	228.3
PUM1	Pumilio homolog 1 (PUM1)	Q14671	13	100	317	26.8	2.42	119.3	13	2.42	119.3
PUS1	tRNA pseudouridine synthase A	Q9Y606	3	60	237	55.5	2.17	184.8	4	2.13	144.2
PYCR1	Pyrroline-5-carboxylate reductase 1, mitochondrial	P32322	9	100	270	84.6	2.29	148.6	9	2.29	148.6
QPCTL	Glutaminyl-peptide cyclotransferase-like protein	Q9NXS2	5	100	309	80.9	1.17	469	5	1.17	469
QPRT	Nicotinate-nucleotide pyrophosphorylase [carboxylating] (EC 2.4.2.19) (Quinolinate phosphoribosyltransferase [decarboxylating]) (QAPRTase) (QPRTase)	Q15274	6	100	285	96	2.64	156.9	6	2.64	156.9
RAB11A	Ras-related protein Rab-11A	P62491	16	61.5	166	78.3	2.35	86.7	16	2.35	86.7
RAB11B	Ras-related protein Rab-11B	Q15907	3	100	138	63.3	2.05	104.3	3	2.05	104.3
RAB1A	Ras-related protein Rab-1A (YPT1-related protein)	P62820	10	90.9	169	82.4	2.74	45.1	10	2.74	45.1
RAB1B	Ras-related protein Rab-1B	Q9H0U4	7	100	148	73.6	2.44	54.2	7	2.44	54.2
RAB4A	Ras-related protein Rab-4A	P20338	3	75	168	77.1	1.85	184.6	7	1.74	129.6
RAB5A	Ras-related protein Rab-5A	P20339	12	92.3	164	76.3	1.7	117.3	12	1.7	117.3
RAB6A	Ras-related protein Rab-6A	P20340	5	83.3	161	77.4	2.38	84.1	7	2.39	82.1
RAB6B	Ras-related protein Rab-6B	Q9NRW1	3	100	161	77.4	1.95	286.3	3	1.95	286.3
RAB7A	Ras-related protein Rab-7a	P51149	3	75	174	84.1	2.57	135.6	10	2.46	102.2
RAB8A	Ras-related protein Rab-8A (Oncogene c-mel)	P61006	8	88.9	169	81.6	2.69	91.2	8	2.69	91.2
RAC1	Ras-related C3 botulinum toxin substrate 1 (Cell migration-inducing gene 5 protein) (Ras-like protein TC25) (p21-Rac1)	P63000	29	85.3	173	90.1	2.42	60.3	29	2.42	60.3
RAC2	Ras-related C3 botulinum toxin substrate 2	P15153	3	75	176	91.7	2.2	215.7	3	2.2	215.7
RAC3	Ras-related C3 botulinum toxin substrate 3	P60763	4	80	176	91.7	1.91	183	8	1.98	155
RACGAP1	Rac GTPase-activating protein 1 (Male germ cell RacGap) (MgcRacGAP) (Protein CYK4 homolog) (CYK4) (HsCYK-4)	Q9H0H5	6	85.7	198	31.3	1.98	115.7	6	1.98	115.7
RAD1	Cell cycle checkpoint protein RAD1	O60671	3	100	261	92.6	2.87	77.2	3	2.87	77.2
RAD52	DNA repair protein RAD52 homolog	P43351	5	100	184	44	2.91	177	20	2.91	148.9
RALA	Ras-related protein Ral-A	P11233	6	100	170	82.5	2.13	128.1	6	2.13	128.1
RAMP1	Receptor activity-modifying protein 1	O60894	7	100	80	54.1	2.5	86.8	7	2.5	86.8
RAMP2	Receptor activity-modifying protein 2	O60895	4	100	75	42.9	2.1	147.3	8	2.06	125.8
RAN	GTP-binding nuclear protein Ran	P62826	55	87.3	168	78.1	2.3	75.2	55	2.3	75.2
RANGAP1	Ran GTPase-activating protein 1 (RanGAP1)	P46060	13	100	156	26.6	2.33	44	13	2.33	44
RAP1A	Ras-related protein Rap-1A	P62834	3	75	167	90.8	1.94	253.2	3	1.94	253.2
RAP2A	Ras-related protein Rap-2a	P10114	3	100	167	91.3	2.17	168	4	2.18	131.9
RARB	Retinoic acid receptor beta	P10826	6	85.7	233	51.2	2.43	138	10	2.33	120.5
RARG	Retinoic acid receptor gamma (RAR-gamma) (Nuclear receptor subfamily 1 group B member 3)	P13631	9	90	235	51.8	1.71	228.3	9	1.71	228.3
RARS	Arginine--tRNA ligase, cytoplasmic	P54136	4	80	462	70	2.86	133.1	5	2.85	125.9
RAVER1	Ribonucleoprotein PTB-binding 1	Q8IY67	3	75	278	45.9	2.43	139.8	4	2.51	113.8
RBBP4	Histone-binding protein RBBP4	Q09028	6	37.5	297	69.9	2.51	156.5	11	2.59	148.3
RBKS	Ribokinase (RK) (EC 2.7.1.15)	Q9H477	9	100	306	95	1.98	143.7	9	1.98	143.7
RBM8A	RNA-binding protein 8A (Binder of OVCA1-1) (BOV-1) (RNA-binding motif protein 8A) (RNA-binding protein Y14) (Ribonucleoprotein RBM8A)	Q9Y5S9	6	100	89	51.1	2.57	106.9	6	2.57	106.9
RBP1	Retinol-binding protein 1	P09455	14	100	133	98.5	1.37	117.5	16	1.39	116.9
RBP2	Retinol-binding protein 2 (Cellular retinol-binding protein II) (CRBP-II)	P50120	26	100	133	99.3	1.55	48.4	26	1.55	48.4
RBP4	Retinol-binding protein 4 (Plasma retinol-binding protein) (PRBP) (RBP) [Cleaved into: Plasma retinol-binding protein(1-182); Plasma retinol-binding protein(1-181); Plasma retinol-binding protein(1-179); Plasma retinol-binding protein(1-176)]	P02753	13	92.9	171	85.1	2.51	65	13	2.51	65
RBPJ	Recombining binding protein suppressor of hairless	Q06330	3	100	423	84.6	3.52	187.8	4	3.5	178
RECQL	ATP-dependent DNA helicase Q1	P46063	3	100	403	62.1	2.77	61.3	8	2.93	57.6
RFK	Riboflavin kinase	Q969G6	4	100	147	94.8	1.91	163.3	4	1.91	163.3
RFXANK	DNA-binding protein RFXANK	O14593	3	100	161	61.9	1.73	173.6	4	1.75	143.6
RGN	Regucalcin	Q15493	4	100	297	99.3	1.65	278.1	8	1.65	188.1
RGS2	Regulator of G-protein signaling 2	P41220	3	75	128	60.7	4.14	125.8	4	4.95	128.9
RGS8	Regulator of G-protein signaling 8	P57771	3	100	127	70.6	2.07	196	5	2.28	142.3
RHEB	GTP-binding protein Rheb	Q15382	6	75	166	90.2	2.28	102	11	2.29	89.2
RHO	Rhodopsin	P08100	3	100	321	92.2	4.67	1241.6	12	4.67	262.6
RHOA	Transforming protein RhoA (Rho cDNA clone 12) (h12)	P61586	33	86.8	176	91.2	2.36	73.3	33	2.36	73.3
RHOC	Rho-related GTP-binding protein RhoC	P08134	3	75	176	91.2	2.08	158.3	4	2.31	106.3
RLBP1	Retinaldehyde-binding protein 1	P12271	4	100	250	78.9	2.51	143.2	4	2.51	143.2
RMI2	RecQ-mediated genome instability protein 2	Q96E14	3	100	92	62.6	2.28	186	3	2.28	186
RNASE1	Ribonuclease pancreatic (EC 3.1.27.5) (HP-RNase) (RIB-1) (RNase UpI-1) (Ribonuclease 1) (RNase 1) (Ribonuclease A) (RNase A)	P07998	8	72.7	124	79.5	1.93	74.3	8	1.93	74.3
RNASE2	Non-secretory ribonuclease (RNASE2)	P10153	12	100	131	81.4	1.53	124.4	12	1.53	124.4
RNASE3	Eosinophil cationic protein (ECP) (EC 3.1.27.-) (Ribonuclease 3) (RNase 3)	P12724	9	100	133	83.1	1.71	95.3	9	1.71	95.3
RNASEH1	Ribonuclease H1	O60930	3	75	147	51.4	2.72	211.3	9	3.04	73.5
RNH1	Ribonuclease inhibitor	P13489	4	100	456	98.9	1.97	175.2	8	1.97	125.4
RORA	Nuclear receptor ROR-alpha	P35398	3	100	241	46.1	1.91	195.8	4	1.91	164.8
RORC	Nuclear receptor ROR-gamma	P51449	51	89.5	211	40.7	2.27	75.1	51	2.27	75.1
RPA3	Replication protein A 14 kDa subunit (RP-A p14) (Replication factor A protein 3) (RF-A protein 3)	P35244	6	100	114	94.2	2.46	120.4	6	2.46	120.4
RPE	Ribulose-phosphate 3-epimerase	Q96AT9	4	100	218	95.6	1.96	278.2	8	1.96	177.9
RPGR	X-linked retinitis pigmentosa GTPase regulator	Q92834	3	100	343	33.6	1.81	358.7	6	1.76	256
RRM2	Ribonucleoside-diphosphate reductase subunit M2	P31350	4	80	285	73.3	2.34	585.8	10	2.29	369.6
RRM2B	Ribonucleoside-diphosphate reductase subunit M2 B	Q7LG56	3	100	206	58.7	2.53	188.5	4	2.45	167.7
S100A10	Protein S100-A10 (Calpactin I light chain) (Calpactin-1 light chain) (Cellular ligand of annexin II) (S100 calcium-binding protein A10) (p10 protein) (p11)	P60903	7	100	91	93.8	2.64	59.6	7	2.64	59.6
S100A12	Protein S100-A12 (CGRP) (Calcium-binding protein in amniotic fluid 1) (CAAF1) (Calgranulin-C) (CAGC) (Extracellular newly identified RAGE-binding protein) (EN-RAGE) (Migration inhibitory factor-related protein 6) (MRP-6) (p6) (Neutrophil S100 protein) (S100 calcium-binding protein A12) [Cleaved into: Calcitermin]	P80511	7	100	87	94.6	2.14	39.3	7	2.14	39.3
S100A3	Protein S100-A3	P33764	5	100	92	91.1	1.67	219.1	10	1.6	156.5
S100A4	Protein S100-A4 (Calvasculin) (Metastasin) (Placental calcium-binding protein) (Protein Mts1) (S100 calcium-binding protein A4)	P26447	10	90.9	84	83.2	1.95	83.3	10	1.95	83.3
S100A6	Protein S100-A6	P06703	5	100	89	98.9	1.73	55.1	6	1.74	53.5
S100A7	Protein S100-A7 (Psoriasin) (S100 calcium-binding protein A7)	P31151	7	100	96	95	1.74	134.3	7	1.74	134.3
S100A8	Protein S100-A8 (Calgranulin-A) (Calprotectin L1L subunit) (Cystic fibrosis antigen) (CFAG) (Leukocyte L1 complex light chain) (Migration inhibitory factor-related protein 8) (MRP-8) (p8) (S100 calcium-binding protein A8) (Urinary stone protein band A) [Cleaved into: Protein S100-A8, N-terminally processed]	P05109	7	100	87	93.5	1.99	127.3	7	1.99	127.3
S100A9	Protein S100-A9	P06702	4	66.7	107	93.9	2.02	206.3	12	2.02	161.9
S100B	Protein S100-B (S-100 protein beta chain) (S-100 protein subunit beta) (S100 calcium-binding protein B)	P04271	11	100	88	95.7	2.04	107.4	11	2.04	107.4
SARS	Serine--tRNA ligase, cytoplasmic	P49591	3	75	319	62.1	3.47	208.6	5	3.58	150.3
SAT1	Diamine acetyltransferase 1 (EC 2.3.1.57) (Polyamine N-acetyltransferase 1) (Putrescine acetyltransferase) (Spermidine/spermine N(1)-acetyltransferase 1) (SSAT) (SSAT-1)	P21673	7	70	166	97.1	2.04	81.7	7	2.04	81.7
SCARB2	Lysosome membrane protein 2 (85 kDa lysosomal membrane sialoglycoprotein) (LGP85) (CD36 antigen-like 2) (Lysosome membrane protein II) (LIMP II) (Scavenger receptor class B member 2) (CD antigen CD36)	Q14108	7	87.5	390	81.6	3.1	128.4	14	3.17	114.1
SEC14L2	SEC14-like protein 2	O76054	4	100	274	68	1.84	326.2	10	1.87	214.2
SEC22B	Vesicle-trafficking protein SEC22b	O75396	4	100	101	47	2.78	264.9	4	2.78	264.9
SEC24D	Protein transport protein Sec24D (SEC24-related protein D)	O94855	6	100	744	72.1	3.22	245.7	6	3.22	245.7
SELE	E-selectin	P16581	5	71.4	280	45.9	2.16	475.5	8	2.17	293.4
SENP1	Sentrin-specific protease 1 (EC 3.4.22.68) (Sentrin/SUMO-specific protease SENP1)	Q9P0U3	6	66.7	226	35.1	2.62	132	6	2.62	132
SEPSECS	O-phosphoseryl-tRNA(Sec) selenium transferase	Q9HD40	4	100	440	87.8	2.61	316.6	11	2.64	232.4
SERPINA1	Alpha-1-antitrypsin (Alpha-1 protease inhibitor) (Alpha-1-antiproteinase) (Serpin A1) [Cleaved into: Short peptide from AAT (SPAAT)]	P01009	24	92.3	320	76.6	2.66	49.9	24	2.66	49.9
SERPINA3	Alpha-1-antichymotrypsin	P01011	9	69.2	323	76.4	2.18	92.8	9	2.18	92.8
SERPINA5	Plasma serine protease inhibitor	P05154	4	100	313	77.1	2.06	101.5	9	2.19	83.4
SERPINA6	Corticosteroid-binding globulin	P08185	3	60	248	61.2	2.33	241.7	4	2.42	186.9
SERPINA7	Thyroxine-binding globulin (Serpin A7) (T4-binding globulin)	P05543	9	100	326	78.6	1.78	133.8	9	1.78	133.8
SERPINA12	Serpin A12	Q8IW75	4	100	326	78.7	2.25	130	5	2.3	105.3
SERPINB3	Serpin B3	P29508	3	100	260	66.7	2.28	135.7	5	2.45	96.9
SERPINB5	Serpin B5	P36952	4	100	330	88	2.78	190	6	2.83	171.6
SERPINC1	Antithrombin-III (ATIII) (Serpin C1)	P01008	20	74.1	350	75.4	2.72	54.8	20	2.72	54.8
SERPINE1	Plasminogen activator inhibitor 1 (SERPINE1)	P05121	20	95.2	324	80.6	2.43	60.5	20	2.43	60.5
SETD7	Histone-lysine N-methyltransferase SETD7 (EC 2.1.1.43) (Histone H3-K4 methyltransferase SETD7) (H3-K4-HMTase SETD7) (Lysine N-methyltransferase 7) (SET domain-containing protein 7) (SET7/9)	Q8WTS6	29	93.5	220	60.1	1.78	148.9	29	1.78	148.9
SF3B6	Splicing factor 3B subunit 6	Q9Y3B4	3	100	113	90.4	2.63	236.2	6	2.63	145.3
SFTPD	Pulmonary surfactant-associated protein D (PSP-D) (SP-D) (Collectin-7) (Lung surfactant protein D)	P35247	18	75	150	40	1.81	225.4	18	1.81	225.4
SGF29	SAGA-associated factor 29	Q96ES7	5	62.5	170	58	1.62	403.2	10	1.62	189.4
SGK1	Serine/threonine-protein kinase Sgk1	O00141	3	100	226	52.4	2.53	370.1	3	2.53	370.1
SH2D1A	SH2 domain-containing protein 1A	O60880	4	100	101	78.9	1.7	96.2	7	1.63	82
SIAH1	E3 ubiquitin-protein ligase SIAH1	Q8IUQ4	3	37.5	188	66.7	2.13	131.2	7	2.09	88.4
SIRT1	NAD-dependent protein deacetylase sirtuin-1 (hSIRT1) (EC 3.5.1.-) (Regulatory protein SIR2 homolog 1) (SIR2-like protein 1) (hSIR2) [Cleaved into: SirtT1 75 kDa fragment (75SirT1)]	Q96EB6	5	62.5	262	35.1	2.41	100.8	5	2.41	100.8
SIRT2	NAD-dependent protein deacetylase sirtuin-2 (EC 3.5.1.-) (Regulatory protein SIR2 homolog 2) (SIR2-like protein 2)	Q8IXJ6	7	29.2	298	76.6	1.78	114.6	7	1.78	114.6
SIRT3	NAD-dependent protein deacetylase sirtuin-3, mitochondrial (hSIRT3) (EC 3.5.1.-) (Regulatory protein SIR2 homolog 3) (SIR2-like protein 3)	Q9NTG7	19	76	269	67.4	2.19	73.7	19	2.19	73.7
SIRT5	NAD-dependent protein deacylase sirtuin-5, mitochondrial (EC 3.5.1.-) (Regulatory protein SIR2 homolog 5) (SIR2-like protein 5)	Q9NXA8	9	100	215	69.4	1.92	95.2	9	1.92	95.2
SIRT6	NAD-dependent protein deacetylase sirtuin-6	Q8N6T7	4	36.4	282	79.4	2.19	219.3	5	2.16	193.3
SKP2	S-phase kinase-associated protein 2	Q13309	3	50	325	76.7	2.7	225.7	6	2.75	195.5
SLC2A1	Solute carrier family 2, facilitated glucose transporter member 1	P11166	4	100	447	90.9	3.02	213.3	4	3.02	213.3
SLC2A3	Solute carrier family 2, facilitated glucose transporter member 3	P11169	3	75	468	94.4	2.17	197	4	2.28	158
SLC6A4	Sodium-dependent serotonin transporter (SERT) (5HT transporter) (5HTT) (Solute carrier family 6 member 4)	P31645	10	100	539	85.6	3.59	186	10	3.59	186
SMAD2	Mothers against decapentaplegic homolog 2	Q15796	4	80	185	39.6	2.37	129.4	7	2.54	105.8
SMO	Smoothened homolog (SMO) (Protein Gx)	Q99835	7	77.8	200	25.4	2.92	111.3	7	2.92	111.3
SMPD1	Sphingomyelin phosphodiesterase	P17405	4	100	528	83.7	2.8	301.1	7	3.04	257.1
SMYD2	N-lysine methyltransferase SMYD2 (EC 2.1.1.-) (HSKM-B) (Histone methyltransferase SMYD2) (EC 2.1.1.43) (Lysine N-methyltransferase 3C) (SET and MYND domain-containing protein 2)	Q9NRG4	16	94.1	424	97.9	2.42	127.3	16	2.42	127.3
SMYD3	Histone-lysine N-methyltransferase SMYD3 (EC 2.1.1.43) (SET and MYND domain-containing protein 3) (Zinc finger MYND domain-containing protein 1)	Q9H7B4	12	92.3	422	98.6	2.34	115.2	12	2.34	115.2
SNRNP200	U5 small nuclear ribonucleoprotein 200 kDa helicase	O75643	7	87.5	1397	65.4	2.91	141.9	7	2.91	141.9
SNRPD1	Small nuclear ribonucleoprotein Sm D1	P62314	11	91.7	78	65.5	3.15	78.2	11	3.15	78.2
SNRPD3	Small nuclear ribonucleoprotein Sm D3	P62318	5	83.3	70	55.6	3.76	67.7	10	3.76	67.6
SNRPE	Small nuclear ribonucleoprotein E (snRNP-E) (Sm protein E) (Sm-E) (SmE)	P62304	6	54.5	73	79.3	3.73	35.2	6	3.73	35.2
SNRPF	Small nuclear ribonucleoprotein F (snRNP-F) (Sm protein F) (Sm-F) (SmF)	P62306	6	54.5	70	81.4	3.73	53.8	6	3.73	53.8
SNRPG	Small nuclear ribonucleoprotein G	P62308	6	60	63	82.9	3.8	44.1	11	3.88	44.8
SNU13	NHP2-like protein 1	P55769	4	100	123	96.1	2.86	146.7	10	2.95	95.8
SNX9	Sorting nexin-9	Q9Y5X1	3	50	366	61.5	3.18	504.8	5	3.55	453.2
SOD1	Superoxide dismutase [Cu-Zn] (EC 1.15.1.1) (Superoxide dismutase 1) (hSod1)	P00441	59	69.4	151	98.1	1.88	89.4	59	1.88	89.4
SOD2	Superoxide dismutase [Mn], mitochondrial (SOD2)	P04179	29	100	196	88.3	2.07	155.5	29	2.07	155.5
SORD	Sorbitol dehydrogenase	Q00796	3	100	356	99.7	2.03	428.4	12	2.03	294.5
SORT1	Sortilin (100 kDa NT receptor) (Glycoprotein 95) (Gp95) (Neurotensin receptor 3) (NT3) (NTR3)	Q99523	6	75	449	54	2.43	214.9	6	2.43	214.9
SPHK1	Sphingosine kinase 1	Q9NYA1	4	80	209	54.4	2.21	207.4	11	2.28	131.8
SPIN1	Spindlin-1	Q9Y657	8	72.7	143	54.6	2.31	97.8	13	2.43	85.5
SPINK1	Serine protease inhibitor Kazal-type 1	P00995	3	100	56	70.9	2.3	110.2	3	2.3	110.2
SPR	Sepiapterin reductase (SPR) (EC 1.1.1.153)	P35270	6	100	256	98.1	2.44	272.9	6	2.44	272.9
SRC	Proto-oncogene tyrosine-protein kinase Src	P12931	5	8.2	445	83	2.14	62.6	5	2.14	62.6
SRI	Sorcin	P30626	6	100	166	83.8	2.42	36.2	10	2.52	33
SRM	Spermidine synthase	P19623	4	80	285	94.4	1.97	311.8	6	1.98	238.7
SRP19	Signal recognition particle 19 kDa protein	P09132	5	100	102	70.8	3.12	94.6	7	3.26	71.6
SRP9	Signal recognition particle 9 kDa protein	P49458	5	100	70	81.4	3.16	77.7	8	3.05	72
SRXN1	Sulfiredoxin-1	Q9BYN0	5	100	101	73.7	2.03	100.6	6	2.04	98.2
SSB	Lupus La protein (La autoantigen) (La ribonucleoprotein) (Sjoegren syndrome type B antigen) (SS-B)	P05455	6	100	179	43.9	2.16	90.9	6	2.16	90.9
SSU72	RNA polymerase II subunit A C-terminal domain phosphatase SSU72	Q9NP77	4	100	189	97.4	2.28	265.6	7	2.24	185.6
ST8SIA3	Sia-alpha-2,3-Gal-beta-1,4-GlcNAc-R:alpha 2,8-sialyltransferase	O43173	5	100	251	66.1	2.21	176.9	10	2.21	150.5
STK24	Serine/threonine-protein kinase 24 (STK24)	Q9Y6E0	24	85.7	280	63.2	1.89	118.5	24	1.89	118.5
STK3	Serine/threonine-protein kinase 3	Q13188	3	30	263	53.6	2.65	141.9	8	2.75	97.5
STRA13	Centromere protein X (CENP-X) (FANCM-interacting histone fold protein 2) (Fanconi anemia-associated polypeptide of 10 kDa) (Retinoic acid-inducible gene D9 protein homolog) (Stimulated by retinoic acid gene 13 protein homolog)	A8MT69	9	100	74	91.4	3.23	105.3	9	3.23	105.3
SUB1	Activated RNA polymerase II transcriptional coactivator p15	P53999	3	100	65	51.2	1.82	188.7	12	1.78	116
SUFU	Suppressor of fused homolog (SUFUH)	Q9UMX1	9	90	244	50.4	2.79	117.6	9	2.79	117.6
SULT1A1	Sulfotransferase 1A1 (ST1A1) (EC 2.8.2.1) (Aryl sulfotransferase 1) (HAST1/HAST2) (Phenol sulfotransferase 1) (Phenol-sulfating phenol sulfotransferase 1) (P-PST 1) (ST1A3) (Thermostable phenol sulfotransferase) (Ts-PST)	P50225	11	100	287	97.3	2.33	178.7	11	2.33	178.7
SULT1E1	Estrogen sulfotransferase	P49888	5	100	288	98	1.9	334.4	8	1.93	286.1
SULT2A1	Bile salt sulfotransferase (EC 2.8.2.14) (Dehydroepiandrosterone sulfotransferase) (DHEA-ST) (Hydroxysteroid Sulfotransferase) (HST) (ST2) (ST2A3) (Sulfotransferase 2A1) (ST2A1)	Q06520	7	100	222	77.9	2.46	73	7	2.46	73
SULT2B1	Sulfotransferase family cytosolic 2B member 1	O00204	4	100	193	52.9	2.53	319.7	4	2.53	319.7
SUMF1	Sulfatase-modifying factor 1 (EC 1.8.99.-) (C-alpha-formylglycine-generating enzyme 1)	Q8NBK3	14	100	195	52.1	1.7	268.2	14	1.7	268.2
SUMO1	Small ubiquitin-related modifier 1 (SUMO-1) (GAP-modifying protein 1) (GMP1) (SMT3 homolog 3) (Sentrin) (Ubiquitin-homology domain protein PIC1) (Ubiquitin-like protein SMT3C) (Smt3C) (Ubiquitin-like protein UBL1)	P63165	14	63.6	77	76.2	2.38	50.1	14	2.38	50.1
SUMO2	Small ubiquitin-related modifier 2 (SUMO-2) (HSMT3) (SMT3 homolog 2) (SUMO-3) (Sentrin-2) (Ubiquitin-like protein SMT3B) (Smt3B)	P61956	14	93.3	71	74.7	2.28	65.4	14	2.28	65.4
SUPT16H	FACT complex subunit SPT16	Q9Y5B9	3	50	431	41.2	2.04	411.9	4	2.08	384.4
SYMPK	Symplekin	Q92797	6	85.7	311	24.4	2.2	151	6	2.2	151
TARS	Threonine--tRNA ligase, cytoplasmic	P26639	3	75	401	55.5	2.57	223.9	9	2.66	168.8
TAX1BP3	Tax1-binding protein 3 (Glutaminase-interacting protein 3) (Tax interaction protein 1) (TIP-1) (Tax-interacting protein 1)	O14907	6	100	102	82.3	1.73	152.2	6	1.73	152.2
TBC1D7	TBC1 domain family member 7	Q9P0N9	3	75	266	90.8	2.6	256.1	7	2.76	196.6
TBP	TATA-box-binding protein (TATA sequence-binding protein) (TATA-binding factor) (TATA-box factor) (Transcription initiation factor TFIID TBP subunit)	P20226	9	100	176	51.9	2.41	140.2	9	2.41	140.2
TCN2	Transcobalamin-2	P20062	3	42.9	332	77.8	2.63	367.1	6	2.63	240.2
TDG	G/T mismatch-specific thymine DNA glycosylase (EC 3.2.2.29) (Thymine-DNA glycosylase) (hTDG)	Q13569	17	94.4	179	43.7	2.19	91.7	17	2.19	91.7
TERF1	Telomeric repeat-binding factor 1	P54274	3	42.9	201	45.8	2.2	120.6	4	2.18	78.2
TF	Serotransferrin (Transferrin) (Beta-1 metal-binding globulin) (Siderophilin)	P02787	8	22.9	674	96.6	2.62	56.6	8	2.62	56.6
TFAM	Transcription factor A, mitochondrial	Q00059	6	85.7	190	77.2	3.28	58	11	3.35	52.7
TFRC	Transferrin receptor protein 1	P02786	5	83.3	635	83.6	3.16	135.4	12	3.13	121.3
TGFBR1	TGF-beta receptor type-1 (TGFR-1) (EC 2.7.11.30) (Activin A receptor type II-like protein kinase of 53kD) (Activin receptor-like kinase 5) (ALK-5) (ALK5) (Serine/threonine-protein kinase receptor R4) (SKR4) (TGF-beta type I receptor) (Transforming growth factor-beta receptor type I) (TGF-beta receptor type I) (TbetaR-I)	P36897	24	80	297	59	2.11	91.8	24	2.11	91.8
TGM2	Protein-glutamine gamma-glutamyltransferase 2	P21980	3	37.5	555	80.8	2.91	394.7	11	2.89	268.5
TGM3	Protein-glutamine gamma-glutamyltransferase E	Q08188	5	100	459	66.2	2.4	314.7	9	2.37	271.1
THG1L	Probable tRNA(His) guanylyltransferase	Q9NWX6	4	100	212	71.1	2.7	263.6	8	2.7	252.8
THRA	Thyroid hormone receptor alpha (Nuclear receptor subfamily 1 group A member 1) (V-erbA-related protein 7) (EAR-7) (c-erbA-1) (c-erbA-alpha)	P10827	7	87.5	219	46.6	2.07	180.2	7	2.07	180.2
THRB	Thyroid hormone receptor beta (Nuclear receptor subfamily 1 group A member 2) (c-erbA-2) (c-erbA-beta)	P10828	17	89.5	196	42.5	2.69	107.2	17	2.69	107.2
TIGIT	T-cell immunoreceptor with Ig and ITIM domains	Q495A1	5	100	102	41.8	2.61	93.4	10	2.61	86.3
TIMP2	Metalloproteinase inhibitor 2	P16035	3	100	182	82.7	2.43	81.7	5	2.5	58
TKT	Transketolase (TK) (EC 2.2.1.1)	P29401	7	100	609	97.8	1.29	589.3	9	1.37	498.6
TLR3	Toll-like receptor 3	O15455	4	80	659	72.9	3.18	91.6	5	3.2	93
TNF	Tumor necrosis factor (Cachectin) (TNF-alpha) (Tumor necrosis factor ligand superfamily member 2) (TNF-a) [Cleaved into: Tumor necrosis factor, membrane form (N-terminal fragment) (NTF); Intracellular domain 1 (ICD1); Intracellular domain 2 (ICD2); C-domain 1; C-domain 2; Tumor necrosis factor, soluble form]	P01375	15	68.2	148	63.5	2.5	68.6	15	2.5	68.6
TNFSF10	Tumor necrosis factor ligand superfamily member 10	P50591	5	71.4	136	48.4	2.62	167.6	9	2.67	143.8
TNFRSF1A	Tumor necrosis factor receptor superfamily member 1A	P19438	4	100	139	30.5	2.46	65.3	5	2.34	60.9
TNFRSF21	Tumor necrosis factor receptor superfamily member 21 (Death receptor 6) (CD antigen CD358)	O75509	6	100	162	24.7	2.64	441.5	6	2.64	441.5
TNFSF13B	Tumor necrosis factor ligand superfamily member 13B (B lymphocyte stimulator) (BLyS) (B-cell-activating factor) (BAFF) (Dendritic cell-derived TNF-like molecule) (TNF- and APOL-related leukocyte expressed ligand 1) (TALL-1) (CD antigen CD257) [Cleaved into: Tumor necrosis factor ligand superfamily member 13b, membrane form; Tumor necrosis factor ligand superfamily member 13b, soluble form]	Q9Y275	8	88.9	144	50.5	2.67	133.7	8	2.67	133.7
TNNI3	Troponin I, cardiac muscle	P19429	3	100	97	46.2	2.64	197.1	5	2.76	112.1
TOB1	Protein Tob1	P50616	4	100	115	33.3	2.36	144.1	7	2.33	96.4
TOP1	DNA topoisomerase 1 (EC 5.99.1.2) (DNA topoisomerase I)	P11387	14	93.3	412	53.9	2.75	99	14	2.75	99
TP53	Cellular tumor antigen p53 (Antigen NY-CO-13) (Phosphoprotein p53) (Tumor suppressor p53)	P04637	68	56.2	191	48.6	1.88	99.6	68	1.88	99.6
TP73	Tumor protein p73 (p53-like transcription factor) (p53-related protein)	O15350	9	56.3	196	30.8	3.22	72.4	9	3.22	72.4
TPH1	Tryptophan 5-hydroxylase 1 (EC 1.14.16.4) (Tryptophan 5-monooxygenase 1)	P17752	7	100	255	57.4	1.8	183.5	7	1.8	183.5
TPI1	Triosephosphate isomerase (TIM) (EC 5.3.1.1) (Triose-phosphate isomerase)	P60174	10	66.7	242	84.6	1.92	125.2	10	1.92	125.2
TPSB2	Tryptase beta-2 (Tryptase-2) (EC 3.4.21.59) (Tryptase II)	P20231	10	100	242	88	2.35	163.9	10	2.35	163.9
TPST2	Protein-tyrosine sulfotransferase 2	O60704	3	100	291	77.2	2.6	356.1	5	2.42	194.6
TRAF3	TNF receptor-associated factor 3 (EC 6.3.2.-) (CAP-1) (CD40 receptor-associated factor 1) (CRAF1) (CD40-binding protein) (CD40BP) (LMP1-associated protein 1) (LAP1)	Q13114	7	100	192	33.8	3.1	87.8	7	3.1	87.8
TRAPPC3	Trafficking protein particle complex subunit 3	O43617	4	100	156	86.7	2.01	131.4	5	2.07	131.5
TRBC1	T-cell receptor beta-1 chain C region	P01850	70	94.6	128	72.3	2.54	88.1	70	2.54	88.1
TRBC2	T cell receptor beta constant 2	A0A5B9	48	78.7	128	71.9	2.62	85.1	48	2.62	85.1
TRIM24	Transcription intermediary factor 1-alpha (TIF1-alpha) (EC 6.3.2.-) (E3 ubiquitin-protein ligase TRIM24) (RING finger protein 82) (Tripartite motif-containing protein 24)	O15164	16	88.9	108	10.3	1.89	136.7	16	1.89	136.7
TRMT61A	tRNA (adenine(58)-N(1))-methyltransferase catalytic subunit TRMT61A	Q96FX7	3	100	252	87.2	2.57	433.9	4	2.83	217.8
TSN	Translin	Q15631	3	75	216	94.7	2.72	199.1	7	2.54	113.1
TSTA3	GDP-L-fucose synthase	Q13630	5	100	313	97.5	2.63	131	11	2.66	129.3
TTPA	Alpha-tocopherol transfer protein	P49638	3	60	249	89.6	1.78	284.2	4	1.8	192.6
TTR	Transthyretin (ATTR) (Prealbumin) (TBPA)	P02766	247	89.2	113	76.9	1.73	58.9	247	1.73	58.9
TXN	Thioredoxin (Trx) (ATL-derived factor) (ADF) (Surface-associated sulphydryl protein) (SASP)	P10599	25	100	104	99	1.9	63.7	25	1.9	63.7
TXN2	Thioredoxin, mitochondrial	Q99757	3	100	107	64.5	1.94	304.2	18	1.94	85.8
TXNL4A	Thioredoxin-like protein 4A	P83876	4	80	132	93	2.36	158	11	2.31	127.9
TXNL4B	Thioredoxin-like protein 4B	Q9NX01	3	100	136	91.3	1.72	418.6	5	1.56	166.1
TXNRD1	Thioredoxin reductase 1, cytoplasmic (TR) (EC 1.8.1.9) (Gene associated with retinoic and interferon-induced mortality 12 protein) (GRIM-12) (Gene associated with retinoic and IFN-induced mortality 12 protein) (KM-102-derived reductase-like factor) (Thioredoxin reductase TR1)	Q16881	7	100	484	74.6	2.7	217.8	7	2.7	217.8
TYMP	Thymidine phosphorylase	P19971	3	75	431	89.4	2.6	215.7	8	2.53	150
TYMS	Thymidylate synthase	P04818	23	46	275	88.1	2.59	91.2	23	2.59	91.2
U2AF2	Splicing factor U2AF 65 kDa subunit	P26368	16	84.2	90	19	2.11	94.2	16	2.11	94.2
UAP1	UDP-N-acetylhexosamine pyrophosphorylase	Q16222	3	75	386	73.9	2.13	354.9	5	2.1	245.4
UBA3	NEDD8-activating enzyme E1 catalytic subunit (EC 6.3.2.-) (NEDD8-activating enzyme E1C) (Ubiquitin-activating enzyme E1C) (Ubiquitin-like modifier-activating enzyme 3) (Ubiquitin-activating enzyme 3)	Q8TBC4	9	75	343	74.1	2.93	133.4	9	2.93	133.4
UBA52	Ubiquitin-60S ribosomal protein L40 (CEP52) (Ubiquitin A-52 residue ribosomal protein fusion product 1) [Cleaved into: Ubiquitin; 60S ribosomal protein L40]	P62987	21	61.8	75	58.6	2.16	44	21	2.16	44
UBE2D1	Ubiquitin-conjugating enzyme E2 D1 (EC 2.3.2.23) ((E3-independent) E2 ubiquitin-conjugating enzyme D1) (EC 2.3.2.24) (E2 ubiquitin-conjugating enzyme D1) (Stimulator of Fe transport) (SFT) (UBC4/5 homolog) (UbcH5) (Ubiquitin carrier protein D1) (Ubiquitin-conjugating enzyme E2(17)KB 1) (Ubiquitin-conjugating enzyme E2-17 kDa 1) (Ubiquitin-protein ligase D1)	P51668	7	100	146	99.3	2.43	84.5	7	2.43	84.5
UBE2D2	Ubiquitin-conjugating enzyme E2 D2 (UBE2D2)	P62837	27	87.1	146	99.3	2.04	62.5	27	2.04	62.5
UBE2D3	Ubiquitin-conjugating enzyme E2 D3 (EC 2.3.2.23) ((E3-independent) E2 ubiquitin-conjugating enzyme D3) (EC 2.3.2.24) (E2 ubiquitin-conjugating enzyme D3) (Ubiquitin carrier protein D3) (Ubiquitin-conjugating enzyme E2(17)KB 3) (Ubiquitin-conjugating enzyme E2-17 kDa 3) (Ubiquitin-protein ligase D3)	P61077	9	100	146	99.3	2.44	91.2	9	2.44	91.2
UBE2I	SUMO-conjugating enzyme UBC9	P63279	24	96	156	99.4	2.06	98.6	24	2.06	98.6
UBE2K	Ubiquitin-conjugating enzyme E2 K (EC 2.3.2.23) (E2 ubiquitin-conjugating enzyme K) (Huntingtin-interacting protein 2) (HIP-2) (Ubiquitin carrier protein) (Ubiquitin-conjugating enzyme E2-25 kDa) (Ubiquitin-conjugating enzyme E2(25K)) (Ubiquitin-conjugating enzyme E2-25K) (Ubiquitin-protein ligase)	P61086	7	100	197	98.5	2.26	103.3	7	2.26	103.3
UBE2L3	Ubiquitin-conjugating enzyme E2 L3 (EC 2.3.2.23) (E2 ubiquitin-conjugating enzyme L3) (L-UBC) (UbcH7) (Ubiquitin carrier protein L3) (Ubiquitin-conjugating enzyme E2-F1) (Ubiquitin-protein ligase L3)	P68036	9	100	144	93.5	2.84	54.9	9	2.84	54.9
UBE2M	NEDD8-conjugating enzyme Ubc12	P61081	3	42.9	155	84.7	2.77	174.7	4	2.86	155.6
UBE2N	Ubiquitin-conjugating enzyme E2 N (EC 2.3.2.23) (Bendless-like ubiquitin-conjugating enzyme) (E2 ubiquitin-conjugating enzyme N) (Ubc13) (UbcH13) (Ubiquitin carrier protein N) (Ubiquitin-protein ligase N)	P61088	18	81.8	147	96.7	2.74	64.6	18	2.74	64.6
UBE2V2	Ubiquitin-conjugating enzyme E2 variant 2 (DDVit 1) (Enterocyte differentiation-associated factor 1) (EDAF-1) (Enterocyte differentiation-promoting factor 1) (EDPF-1) (MMS2 homolog) (Vitamin D3-inducible protein)	Q15819	11	100	137	94.5	2.3	136.5	11	2.3	136.5
UCHL1	Ubiquitin carboxyl-terminal hydrolase isozyme L1 (UCH-L1) (EC 3.4.19.12) (EC 6.-.-.-) (Neuron cytoplasmic protein 9.5) (PGP 9.5) (PGP9.5) (Ubiquitin thioesterase L1)	P09936	7	100	223	100	2.53	94.4	7	2.53	94.4
UCHL3	Ubiquitin carboxyl-terminal hydrolase isozyme L3	P15374	3	100	142	61.7	1.71	188.7	4	1.64	139.7
UCK2	Uridine-cytidine kinase 2 (UCK 2) (EC 2.7.1.48) (Cytidine monophosphokinase 2) (Testis-specific protein TSA903) (Uridine monophosphokinase 2)	Q9BZX2	6	100	178	68.2	2.35	85.6	6	2.35	85.6
UFC1	Ubiquitin-fold modifier-conjugating enzyme 1	Q9Y3C8	3	100	158	94.6	1.98	226.4	6	2.26	244.1
UFM1	Ubiquitin-fold modifier 1	P61960	6	100	75	88.2	2.1	94	11	2.11	87.5
UGDH	UDP-glucose 6-dehydrogenase (UDP-Glc dehydrogenase) (UDP-GlcDH) (UDPGDH) (EC 1.1.1.22)	O60701	12	85.7	380	76.9	2.44	104.5	12	2.44	104.5
ULK1	Serine/threonine-protein kinase ULK1	O75385	4	80	272	25.9	1.73	176.2	8	1.79	129.7
UMPS	Uridine 5'-monophosphate synthase (UMP synthase) [Includes: Orotate phosphoribosyltransferase (OPRT) (OPRTase) (EC 2.4.2.10); Orotidine 5'-phosphate decarboxylase (ODC) (EC 4.1.1.23) (OMPdecase)]	P11172	34	89.5	255	53.1	1.65	147.9	34	1.65	147.9
UNG	Uracil-DNA glycosylase (UDG) (EC 3.2.2.27)	P13051	19	100	218	69.6	1.99	88.2	19	1.99	88.2
UPP1	Uridine phosphorylase 1	Q16831	3	100	293	94.5	2.17	215.3	9	2.12	157.8
UPP2	Uridine phosphorylase 2	O95045	3	100	223	70.3	1.95	242.4	10	2.04	158
UROD	Uroporphyrinogen decarboxylase (UPD) (URO-D) (EC 4.1.1.37)	P06132	19	100	356	97	2.01	217.1	19	2.01	217.1
VCP	Transitional endoplasmic reticulum ATPase	P55072	4	11.1	567	70.3	3.6	115.1	8	3.6	88.3
VDR	Vitamin D3 receptor (VDR) (1,25-dihydroxyvitamin D3 receptor) (Nuclear receptor subfamily 1 group I member 1)	P11473	30	65.2	207	48.5	2.09	179.9	30	2.09	179.9
VEGFB	Vascular endothelial growth factor B	P49765	3	100	95	45.9	2.86	82.2	6	2.86	62.1
VHL	Von Hippel-Lindau disease tumor suppressor (Protein G7) (pVHL)	P40337	27	100	140	65.7	2.4	106.4	27	2.4	106.4
VNN1	Pantetheinase	O95497	3	100	368	71.7	2.48	596.1	5	2.4	460.5
VPREB1	Immunoglobulin iota chain	P12018	3	100	97	66.9	2.33	162.1	4	2.33	136.1
VSIG4	V-set and immunoglobulin domain-containing protein 4	Q9Y279	5	100	118	29.6	2.29	100.2	6	2.42	101
VTA1	Vacuolar protein sorting-associated protein VTA1 homolog	Q9NP79	3	75	155	50.5	2.27	201.9	4	2.26	148.1
WARS	Tryptophan--tRNA ligase, cytoplasmic (EC 6.1.1.2) (Interferon-induced protein 53) (IFP53) (Tryptophanyl-tRNA synthetase) (TrpRS) (hWRS) [Cleaved into: T1-TrpRS; T2-TrpRS]	P23381	10	90.9	370	78.6	2.55	106.7	10	2.55	106.7
WDR48	WD repeat-containing protein 48 (USP1-associated factor 1) (WD repeat endosomal protein) (p80)	Q8TAF3	7	87.5	315	46.5	2.95	134.9	7	2.95	134.9
WDR5	WD repeat-containing protein 5	P61964	46	82.1	300	90.1	1.92	151.5	46	1.92	151.5
WDR77	Methylosome protein 50 (MEP-50) (Androgen receptor cofactor p44) (WD repeat-containing protein 77) (p44/Mep50)	Q9BQA1	7	70	303	88.6	2.47	242.9	7	2.47	242.9
XYLB	Xylulose kinase	O75191	4	100	524	97.8	1.86	383.2	12	1.86	281.2
YARS	Tyrosine--tRNA ligase, cytoplasmic	P54577	6	85.7	217	41.1	1.76	156.9	6	1.76	156.9
YOD1	Ubiquitin thioesterase OTU1	Q5VVQ6	3	100	163	46.8	2.28	160.1	4	2.3	117.2
YWHAB	14-3-3 protein beta/alpha	P31946	10	83.3	222	90.2	2.45	111.2	10	2.45	111.2
YWHAE	14-3-3 protein epsilon	P62258	4	100	230	90.2	2.04	271.2	4	2.04	271.2
YWHAG	14-3-3 protein gamma	P61981	11	84.6	232	93.9	2.73	107.5	11	2.73	107.5
YWHAZ	14-3-3 protein zeta/delta (YWHAZ)	P63104	17	58.6	227	92.7	2.28	84.1	17	2.28	84.1
ZADH2	Prostaglandin reductase 3	Q8N4Q0	4	100	338	89.7	1.68	404.7	8	1.68	301.4
ZG16	Zymogen granule membrane protein 16 (Zymogen granule protein 16) (hZG16) (Secretory lectin ZG16)	O60844	6	100	138	82.6	2.2	241.8	6	2.2	241.8

## Sheet: human_eUMF
Gene	Protein	UniProt	Entries	Entries(%)	Length	Length(%)	Resolution	Score	Chains	Resolution	eUMF
ACTG1	Actin, cytoplasmic 2	P63261	4	100	370	98.7	8.73	84	8	8.73	84		bold	: more than 1 chains per entry
ANAPC10	Anaphase-promoting complex subunit 10	Q9UM13	6	66.7	160	86.5	4.3	172.2	6	4.3	172.2
ANO10	Anoctamin-10	Q9NW15	2	66.7	627	95	3.84		4	3.84	1348.1
AP1B1	AP-1 complex subunit beta-1	Q10567	5	100	570	60.1	5.08	219.4	8	5.72	231.1
ARF1	ADP-ribosylation factor 1	P84077	5	100	163	90.1	5.08	115.8	10	5.08	67.2
BUD31	Protein BUD31 homolog	P41223	11	100	138	95.8	4.11	67	11	4.11	67
CALM1	Calmodulin-1	P0DP23	8	88.9	141	94.6	3.79	19	8	3.79	19
CCT2	T-complex protein 1 subunit beta	P78371	6	85.7	508	95	8.2	52.6	6	8.2	52.6
CCT7	T-complex protein 1 subunit eta	Q99832	6	85.7	512	94.3	8.2	58.3	6	8.2	58.3
CDC16	Cell division cycle protein 16 homolog	Q13042	9	100	401	64.7	4.79	169.1	18	4.79	59.5
CENPA	Histone H3-like centromeric protein A	P49450	6	85.7	91	65	3.27	98.5	6	3.27	98.5
DDB2	DNA damage-binding protein 2	Q92466	5	100	357	83.6	4.32	132.4	5	4.32	132.4
DOT1L	Histone-lysine N-methyltransferase, H3 lysine-79 specific (EC 2.1.1.43) (DOT1-like protein) (Histone H3-K79 methyltransferase) (H3-K79-HMTase) (Lysine N-methyltransferase 4)	Q8TEK3	6	75	324	21.1	4.77	42.1	6	4.77	42.1
DYNC1I2	Cytoplasmic dynein 1 intermediate chain 2	Q13409	4	80	358	56.1	5.45	27.8	7	5.74	25
DYNLRB1	Dynein light chain roadblock-type 1	Q9NP97	4	100	93	96.9	5.45	41	8	5.45	24.7
EFTUD2	116 kDa U5 small nuclear ribonucleoprotein component	Q15029	7	38.9	888	91.4	3.69	58.8	7	3.69	58.8
EIF2B1	Translation initiation factor eIF-2B subunit alpha	Q14232	4	57.1	248	81.3	3.47	83.4	8	3.47	69.8
EIF2B4	Translation initiation factor eIF-2B subunit delta	Q9UI10	7	100	353	67.5	3.58	57.3	7	3.58	57.3
ERCC2	General transcription and DNA repair factor IIH helicase subunit XPD	P18074	4	40	724	95.3	4.93	63.8	4	4.93	63.8
ETF1	Eukaryotic peptide chain release factor subunit 1	P62495	12	100	414	94.7	5.01	25.7	12	5.01	25.7
FAU	40S ribosomal protein S30	P62861	8	40	58	98.3	3.79	61	8	3.79	61
FKBP1B	Peptidyl-prolyl cis-trans isomerase FKBP1B	P68106	33	100	107	99.1	4.7	57.6	33	4.7	57.6
GABRA1	Gamma-aminobutyric acid receptor subunit alpha-1	P14867	6	85.7	300	65.8	3.45	125.7	6	3.45	125.7
GABRG2	Gamma-aminobutyric acid receptor subunit gamma-2	P18507	6	75	297	63.6	3.31	192.8	6	3.31	192.8
GABRB3	Gamma-aminobutyric acid receptor subunit beta-3	P28472	7	100	300	63.4	3.34	91.3	7	3.34	91.3
GADD45GIP1	Growth arrest and DNA damage-inducible proteins-interacting protein	Q8TAE8	6	100	128	57.7	3.55	183.1	6	3.55	183.1
GNB1	Guanine nucleotide-binding protein G(I)/G(S)/G(T) subunit beta-1 (Transducin beta chain 1)	P62873	13	86.7	336	98.8	3.47	61.9	13	3.47	61.9
GNG2	Guanine nucleotide-binding protein G(I)/G(S)/G(O) subunit gamma-2	P59768	9	60	55	77.5	3.54	59	9	3.54	59
GRIN1	Glutamate receptor ionotropic, NMDA 1	Q05586	4	100	493	52.6	5.43	148.4	7	5.43	154.4
GTF2B	Transcription initiation factor IIB	Q00403	6	66.7	310	98.1	5.96	83.9	6	5.96	83.9
GTF2H4	General transcription factor IIH subunit 4	Q92759	3	30	452	97.8	5.1	37.1	3	5.1	37.1
GTF2H5	General transcription factor IIH subunit 5	Q6ZYL4	10	100	59	83.1	6.32	22.7	10	6.32	22.7
H3F3A	Histone H3.3	P84243	13	92.9	96	70.6	6.06	612.2	26	6.06	124.4
HIST1H2AB	Histone H2A type 1-B/E (Histone H2A.2) (Histone H2A/a) (Histone H2A/m)	P04908	22	84.6	103	79.2	5.44	91	22	5.44	91
HIST1H2AC	Histone H2A type 1-C	Q93077	3	100	98	75.4	3.7	210.2	6	3.7	112
HIST1H2BJ	Histone H2B type 1-J	P06899	25	96.2	94	74.6	5.11	75.4	25	5.11	75.4
HIST1H3A	Histone H3.1	P68431	8	100	95	69.9	4.24	93.9	8	4.24	93.9
HIST1H4A	Histone H4	P62805	26	83.9	80	77.7	4.98	74.5	26	4.98	74.5
IDE	Insulin-degrading enzyme	P14735	9	100	916	89.9	5.39	45.9	9	5.39	45.9
LSM7	U6 snRNA-associated Sm-like protein LSm7	Q9UK45	4	66.7	77	74.8	4.43	388	4	4.43	388
MCOLN1	Mucolipin-1	Q9GZU1	5	100	311	53.6	3.6	50.2	10	3.6	49.4
MLST8	Target of rapamycin complex subunit LST8 (TORC subunit LST8) (G protein beta subunit-like) (Gable) (Protein GbetaL) (Mammalian lethal with SEC13 protein 8) (mLST8)	Q9BVC4	5	100	316	96.9	4.45	34.4	10	4.45	34.4
NDUFA11	NADH dehydrogenase [ubiquinone] 1 alpha subcomplex subunit 11	Q86Y39	4	100	140	99.3	7.18	91974.1	5	9.22	78060.6
NDUFA12	NADH dehydrogenase [ubiquinone] 1 alpha subcomplex subunit 12	Q9UI09	4	100	143	98.6	7.1	128178	5	9.16	112159
PFDN2	Prefoldin subunit 2	Q9UHV9	5	100	102	66.2	8.3	40.2	5	8.3	40.2
PHF5A	PHD finger-like domain-containing protein 5A	Q7RTV0	9	100	85	77.3	4.65	53.3	9	4.65	53.3
PNO1	RNA-binding protein PNO1	Q9NRX1	6	100	175	69.4	4.03	125.3	6	4.03	125.3
POLR2C	DNA-directed RNA polymerase II subunit RPB3	P19387	9	90	275	100	6.03	84.9	9	6.03	84.9
POLR2E	DNA-directed RNA polymerases I, II, and III subunit RPABC1	P19388	9	90	210	100	6.03	71.8	9	6.03	71.8
POLR2G	DNA-directed RNA polymerase II subunit RPB7	P62487	9	90	171	99.4	6.03	90.8	9	6.03	90.8
POLR2I	DNA-directed RNA polymerase II subunit RPB9	P36954	9	90	125	100	6.03	67.5	9	6.03	67.5
POLR2L	DNA-directed RNA polymerases I, II, and III subunit RPABC5	P62875	9	90	67	100	6.03	57.6	9	6.03	57.6
PPIL1	Peptidyl-prolyl cis-trans isomerase-like 1	Q9Y3C6	11	100	154	92.8	4.11	49.7	11	4.11	49.7
PSENEN	Gamma-secretase subunit PEN-2	Q9NZ42	6	85.7	100	99	3.5	82.1	6	3.5	82.1
PSMA6	Proteasome subunit alpha type-6	P60900	22	81.5	240	97.6	4.5	60.2	22	4.5	60.2
PSMD13	26S proteasome non-ATPase regulatory subunit 13	Q9UNM6	25	89.3	373	99.2	5.06	35	25	5.06	35
RACK1	Receptor of activated protein C kinase 1	P63261	25	96.2	312	98.4	3.83	31.9	25	3.83	31.9
RAD51	DNA repair protein RAD51 homolog 1	Q06609	4	100	249	73.5	4.33	62.6	8	4.33	62.6
RBM22	Pre-mRNA-splicing factor RBM22	Q9NW64	7	63.6	285	67.9	3.89	74.1	7	3.89	74.1
RPL18	60S ribosomal protein L18	Q07020	17	100	187	99.5	3.65	75.8	17	3.65	75.8
RPL18A	60S ribosomal protein L18a	Q02543	17	100	174	98.9	3.65	71.7	17	3.65	71.7
SCN1B	Sodium channel subunit beta-1	Q07699	5	100	173	79.4	3.2	371.8	5	3.2	371.8
SNRPD3	Small nuclear ribonucleoprotein Sm D3	P62318	17	100	76	60.3	4.34	65.3	17	4.34	65.3
SNU13	NHP2-like protein 1	P55769	6	100	123	96.1	4.53	69.5	6	4.53	69.5
TCP1	T-complex protein 1 subunit alpha	P17987	6	85.7	521	93.7	8.2	53.3	6	8.2	53.3
TFRC	Transferrin receptor protein 1	P02786	5	71.4	639	84.1	9.14	105.1	10	9.14	96.3
TRPV6	Transient receptor potential cation channel subfamily V member 6	Q9H1D0	2	33.3	611	79.9	4.17		8	4.17	73.7
TUBA1B	Tubulin alpha-1B chain	P68363	5	100	391	86.7	3.77	77.5	7	3.89	77.7
TXNL4A	Thioredoxin-like protein 4A	P83876	6	100	135	95.1	4.53	58.5	6	4.53	58.5
UBB	Polyubiquitin-B	P0CG47	9	90	75	32.8	4.08	36.2	9	4.08	36.2
UQCR10	Cytochrome b-c1 complex subunit 9	Q9UDW1	3	100	62	98.4	8.23	174399	6	8.23	918.3
VBP1	Prefoldin subunit 3	P61758	5	100	132	67	8.3	37.5	5	8.3	37.5
VCP	Transitional endoplasmic reticulum ATPase	P55072	5	100	687	85.2	2.9	46.7	10	2.9	46.7
